# Supplementary material for: Comprehensive mapping of the cell response to E. coli infection in porcine intestinal epithelial cells pretreated with exopolysaccharide derived from Lactobacillus reuteri
Source: Vet Res. 2020 Mar 31;51:49. doi: 10.1186/s13567-020-00773-1 (PMC7106801; doi:10.1186/s13567-020-00773-1)
Supplement: Supplementary file 8 — Additional file 8. Genes identified through RNA-seq in the downstream bioinformatics analysis. Data sets from 1.1 to 1.3—Differentially expressed genes (DEGs) found in the cells subjected to one of the three treatments. Data sets from 1.4 to 1.7—Common genes identified among the treated cells. Data sets from 1.8 to 1.10—Molecular pathways identified in the treated cells. [file 13567_2020_773_MOESM8_ESM.xlsx]

## Sheet: dataset 1.1
dataset 1.1. Differentially expressed genes (DEGs) identified after incubation of IPEC-1 with ETEC
No.	Gene_name	ENSEMBLGENE	Entry (UNIPROT)	Entry name	Protein names	logFC	unshrunk.logFC	logCPM	PValue
1	AASS	ENSSSCG00000016613	A0A287B8T1	A0A287B8T1_PIG	Uncharacterized protein	2.4342	3.5563	4.2101	7.11648e-08
2	ACBD3	ENSSSCG00000024180	I3LKN7	I3LKN7_PIG	GOLD domain-containing protein	1.53067	1.53103	7.01641	2.07529e-14
3	ACKR1	ENSSSCG00000036223	A0A287B139	A0A287B139_PIG	Atypical chemokine receptor 1 isoform b	-3.8573	-3.87141	3.31808	1.12002e-08
4	ACKR2	ENSSSCG00000031154	A0A287BKA0	A0A287BKA0_PIG	G_PROTEIN_RECEP_F1_2 domain-containing protein	-3.85678	-3.8901	4.80253	1.12002e-08
5	ACOT13	ENSSSCG00000036411	F1RUE0	F1RUE0_PIG	4HBT domain-containing protein	1.51908	1.52934	3.74014	1.36762e-06
6	ACTN2	ENSSSCG00000010144	A0A287AU97	A0A287AU97_PIG	Calponin-homology (CH) domain-containing protein	1.61978	1.62351	6.39758	6.76858e-10
7	ACYP1	ENSSSCG00000002379	J9JIK5	J9JIK5_PIG	Acylphosphatase (EC 3.6.1.7)	2.62657	3.74867	10.2404	4.20949e-11
8	ADA2	ENSSSCG00000035218	A0A287AEE3	A0A287AEE3_PIG	Adenosine deaminase 2	2.57417	3.69627	3.42317	2.63599e-12
9	ADAM10	ENSSSCG00000004595	F1RZH3	F1RZH3_PIG	Disintegrin and metalloproteinase domain-containing protein 10	2.6203	3.7424	4.57893	2.04363e-11
10	ADAM17	ENSSSCG00000008641	A0A287BEA0	A0A287BEA0_PIG	Disintegrin and metalloproteinase domain-containing protein 17	8.74901	8.56701	7.82369	3.41926e-20
11	ADAM2	ENSSSCG00000034623	A0A287AEN8	A0A287AEN8_PIG	Uncharacterized protein	7.57427	7.83368	3.57084	2.55191e-26
12	ADAM2	ENSSSCG00000034623	A0A287AEN8	A0A287AEN8_PIG	Uncharacterized protein	8.64901	8.96701	5.23448	3.41927e-20
13	ADCY10	ENSSSCG00000006305	F1RPU7	F1RPU7_PIG	Uncharacterized protein	2.55611	3.67821	4.64862	3.00655e-11
14	ADCYAP1	ENSSSCG00000035186	A0A287BEZ0	A0A287BEZ0_PIG	Pituitary adenylate cyclase-activating polypeptide (Pituitary adenylate cyclase-activating polypeptide isoform X1)	-4.12265	-4.12972	4.17035	9.71558e-09
15	ADCYAP1R1	ENSSSCG00000016672	E5F1H6	E5F1H6_PIG	Pituitary adenylate cyclase-activating polypeptide type I receptor isoform 3 (Pituitary adenylate cyclase-activating polypeptide type I receptor short form)	2.58305	3.70515	4.92033	1.41149e-09
16	ADGRE5	ENSSSCG00000013775	A0A287B0F5	A0A287B0F5_PIG	CD97 antigen isoform 3 preproprotein	2.52303	3.64513	5.29825	9.81881e-09
17	ADIG	ENSSSCG00000007346	Q30C86	ADIG_PIG	Adipogenin (Small adipocyte factor 1) (SMAF-1)	2.47844	3.60054	7.46755	6.6202e-06
18	ADIRF	ENSSSCG00000037918	A0A287ACN2	A0A287ACN2_PIG	Uncharacterized protein	2.4939	3.616	8.99942	6.40525e-13
19	ADNP	ENSSSCG00000007473	A0A287B2L0	A0A287B2L0_PIG	Uncharacterized protein	-4.22779	-4.23708	3.95853	7.69403e-12
20	ADORA1	ENSSSCG00000021059	I3LEN5	I3LEN5_PIG	Adenosine receptor A1	2.57976	3.70186	7.22826	3.05287e-12
21	ADSL	ENSSSCG00000000077	F6QAM9	F6QAM9_PIG	Adenylosuccinate lyase (ASL) (EC 4.3.2.2) (Adenylosuccinase)	-4.11457	-4.11816	5.43927	9.62196e-09
22	ADSS	ENSSSCG00000010874	A0A287BAM7	A0A287BAM7_PIG	Adenylosuccinate synthetase (AMPSase) (AdSS) (EC 6.3.4.4) (IMP--aspartate ligase)	2.53707	3.65917	4.55902	6.38761e-08
23	ADSSL1	ENSSSCG00000037334	A0A287BAF3	A0A287BAF3_PIG	Adenylosuccinate synthetase isozyme 1 (AMPSase 1) (AdSS 1) (EC 6.3.4.4) (Adenylosuccinate synthetase, basic isozyme) (Adenylosuccinate synthetase, muscle isozyme) (M-type adenylosuccinate synthetase) (IMP--aspartate ligase 1)	2.52377	3.64587	5.62469	6.66161e-08
24	AGK	ENSSSCG00000016492	B8XSJ0	B8XSJ0_PIG	Acylglycerol kinase (Acylglycerol kinase, mitochondrial) (Acylglycerol kinase, mitochondrial isoform X1)	1.50837	1.51614	4.58013	1.12217e-08
25	AGPAT3	ENSSSCG00000038081	B8XTR1	B8XTR1_PIG	1-acyl-sn-glycerol-3-phosphate acyltransferase gamma isoform X1 (1-acylglycerol-3-phosphate O-acyltransferase 3)	1.68501	1.69141	4.49984	2.71518e-21
26	AGR2	ENSSSCG00000015363	A0A287AM82	A0A287AM82_PIG	Anterior gradient protein 2 homolog (Anterior gradient protein 2 homolog isoform X1)	-3.91175	-3.92363	3.30572	9.79678e-09
27	AHCYL1	ENSSSCG00000006816	E7EI18	E7EI18_PIG	Adenosylhomocysteinase-like protein 1 (EC 3.3.1.1)	2.56616	3.68826	8.27173	2.58738e-12
28	AIFM1	ENSSSCG00000012657	F1RTH3	F1RTH3_PIG	Uncharacterized protein	7.46114	7.49586	7.00664	7.56627e-17
29	AIMP1	ENSSSCG00000024168	A0A287AKA2	A0A287AKA2_PIG	tRNA-binding domain-containing protein	-4.037	-4.03975	5.60642	2.474e-15
30	AIMP2	ENSSSCG00000024245	A0A286ZVS9	A0A286ZVS9_PIG	Uncharacterized protein	2.46726	3.58936	3.86575	2.53273e-07
31	AK4	ENSSSCG00000040337	B1NI70	B1NI70_PIG	Adenylate kinase 4, mitochondrial (AK 4) (EC 2.7.4.10) (EC 2.7.4.6) (Adenylate kinase 3-like) (GTP:AMP phosphotransferase AK4)	2.5531	3.6752	4.7309	3.05514e-11
32	AMELY	ENSSSCG00000031650	A0A287AP90	A0A287AP90_PIG	Uncharacterized protein	2.47394	3.59604	3.20716	2.53272e-07
33	AMIGO3	ENSSSCG00000011389	A0A287ABZ1	A0A287ABZ1_PIG	Amphoterin-induced protein 3	2.52042	3.64252	4.94482	7.07841e-09
34	AMPD1	ENSSSCG00000006754	A0A286ZY09	A0A286ZY09_PIG	AMP deaminase (EC 3.5.4.6)	-4.13719	-4.14132	5.10393	1.01306e-10
35	AMPH	ENSSSCG00000024136	I3L8X6	I3L8X6_PIG	Uncharacterized protein	2.40794	3.53004	7.17885	2.07315e-07
36	AMT	ENSSSCG00000022975	A0A287B0L3	A0A287B0L3_PIG	Aminomethyltransferase (EC 2.1.2.10) (Glycine cleavage system T protein)	2.42632	3.54842	8.05805	6.81883e-08
37	ANAPC13	ENSSSCG00000033057	D4NZI4	D4NZI4_PIG	Anaphase-promoting complex subunit 13	2.39907	3.52117	3.81269	2.25844e-07
38	ANAPC16	ENSSSCG00000037728	A0A287BSR1	A0A287BSR1_PIG	Anaphase-promoting complex subunit 16 (Anaphase-promoting complex subunit 16 isoform 1)	2.39902	3.52112	4.4783	2.25914e-07
39	ANKMY2	ENSSSCG00000015360	F1SEJ0	F1SEJ0_PIG	Ankyrin repeat and MYND domain-containing protein 2	-3.96647	-3.97351	4.58173	1.34746e-14
40	ANKRD60	ENSSSCG00000007511	A5GFM9	A5GFM9_PIG	Orthologue of H. sapiens chromosome 20 open reading frame 86	-3.95829	-3.96832	3.50362	4.35676e-12
41	ANXA1	ENSSSCG00000005267	F1SJB5	F1SJB5_PIG	Annexin	2.3757	3.4978	3.51021	7.02452e-11
42	ANXA9	ENSSSCG00000006643	A0A287A577	A0A287A577_PIG	Annexin	2.37108	3.49318	7.10288	1.72743e-08
43	APC	ENSSSCG00000014207	A0A286ZSN0	A0A286ZSN0_PIG	Uncharacterized protein	2.30828	3.43038	6.44051	0.000400166
44	APEH	ENSSSCG00000011385	F1SPS7	F1SPS7_PIG	Acylamino-acid-releasing enzyme	1.51252	1.51227	9.38316	1.37882e-06
45	APPL1	ENSSSCG00000032357	A0A287AKU9	A0A287AKU9_PIG	Uncharacterized protein	2.61124	3.73334	6.5863	1.31524e-09
46	APPL2	ENSSSCG00000000841	A0A287B924	A0A287B924_PIG	Uncharacterized protein	2.60035	3.72245	4.16688	2.72373e-09
47	AREG	ENSSSCG00000008963	Q9BDH3	Q9BDH3_PIG	Amphiregulin short form	2.40209	3.52419	4.0241	6.03924e-06
48	ARID4A	ENSSSCG00000005073	F1SSK5	F1SSK5_PIG	ARID domain-containing protein	2.28959	3.41169	4.58403	0.000771787
49	ARR3	ENSSSCG00000012379	A0A140TAK5	A0A140TAK5_PIG	Arrestin-C	6.93318	6.94994	7.82369	8.17444e-19
50	ASCC1	ENSSSCG00000023130	F1SU93	F1SU93_PIG	KH domain-containing protein	1.59456	1.61445	3.60868	6.73516e-10
51	ASCC1	ENSSSCG00000023130	F1SU93	F1SU93_PIG	KH domain-containing protein	1.59044	1.59564	3.96843	8.03249e-13
52	ASF1B	ENSSSCG00000013772	B6DX84	B6DX84_PIG	ASF1B (Histone chaperone ASF1B)	2.32162	3.44372	4.37197	1.72958e-08
53	ASPN	ENSSSCG00000008072	F1SUE4	F1SUE4_PIG	Asporin	2.30142	3.42352	3.993	0.000772178
54	ATF4	ENSSSCG00000000084	A0A287B7N6	A0A287B7N6_PIG	BZIP domain-containing protein	1.57218	1.57314	6.62757	8.17427e-13
55	ATF6B	ENSSSCG00000001430	F1RQ83	F1RQ83_PIG	BZIP domain-containing protein	-4.22788	-4.24266	3.18056	5.14957e-06
56	ATG4B	ENSSSCG00000032919	D7RA22	D7RA22_PIG	Cysteine protease (EC 3.4.22.-)	6.81974	7.80864	3.10915	3.41926e-20
57	ATG4C	ENSSSCG00000003816	A0A287BLN8	A0A287BLN8_PIG	Cysteine protease (EC 3.4.22.-)	6.75928	6.83185	4.72862	1.85029e-27
58	ATOX1	ENSSSCG00000026414	D0G0C7	D0G0C7_PIG	Antioxidant protein 1 homolog (Yeast)	7.54701	8.12507	3.98645	7.56627e-17
59	AUTS2	ENSSSCG00000007727	F1RJJ8	F1RJJ8_PIG	Uncharacterized protein	2.28499	3.40709	3.3914	1.75365e-09
60	AXL	ENSSSCG00000038806	A0A287A9T7	A0A287A9T7_PIG	Uncharacterized protein	2.28147	3.40357	9.31963	1.78275e-09
61	AZIN1	ENSSSCG00000023873	B2ZDY9	B2ZDY9_PIG	Antizyme inhibitor 1	2.31436	3.43646	5.86928	5.02567e-06
62	AZIN2	ENSSSCG00000003619	F1SV82	F1SV82_PIG	Uncharacterized protein	2.31407	3.43617	11.2967	0.000402801
63	BATF	ENSSSCG00000030582	I3LGN7	I3LGN7_PIG	Basic leucine zipper transcriptional factor ATF-like	-3.82717	-3.83506	3.76685	1.1546e-08
64	BECN1	ENSSSCG00000017386	A0A287BIH8	A0A287BIH8_PIG	Beclin-1 (Beclin-1 isoform a)	-3.81669	-3.82487	3.91648	1.78275e-09
65	BPI	ENSSSCG00000026605	A0A287BLV6	A0A287BLV6_PIG	Bactericidal permeability-increasing protein	-1.88342	-2.08116	4.1908	3.6903e-13
66	BTG1	ENSSSCG00000035790	A5YRP0	A5YRP0_PIG	B-cell translocation gene 1 (B-cell translocation protein 1)	6.66264	6.69562	6.11206	4.68912e-14
67	BTG2	ENSSSCG00000028322	B0F7G7	B0F7G7_PIG	B cell translocation protein 2 (B-cell translocation gene 2) (BTG2)	6.6603	6.70001	5.96258	4.68912e-14
68	BZW1	ENSSSCG00000016094	F1SI55	F1SI55_PIG	Basic leucine zipper and W2 domain-containing protein 1	2.28065	3.40275	4.50541	0.000771787
69	BZW2	ENSSSCG00000023118	A0A286ZT34	A0A286ZT34_PIG	W2 domain-containing protein	2.27072	3.39282	5.7571	0.000771787
70	CALHM6	ENSSSCG00000036064	A0A287AFK1	A0A287AFK1_PIG	Uncharacterized protein	-3.80592	-3.8073	6.6374	1.79443e-06
71	CALM3	ENSSSCG00000022545	F2Z5G3	F2Z5G3_PIG	Calmodulin-2 isoform 1	-3.77681	-3.79234	4.91615	2.02436e-06
72	CALML4	ENSSSCG00000026517	I3LQD0	I3LQD0_PIG	Uncharacterized protein	2.20393	3.32603	4.64342	9.46567e-10
73	CAMK2G	ENSSSCG00000010311	A0A286ZKT1	A0A286ZKT1_PIG	Protein kinase domain-containing protein	2.2243	3.3464	5.63909	6.97533e-10
74	CAMLG	ENSSSCG00000038955	A0A287AAY2	A0A287AAY2_PIG	Calcium signal-modulating cyclophilin ligand (CAML)	2.2309	3.353	3.5196	2.1053e-09
75	CANX	ENSSSCG00000014020	A0A286ZSW6	A0A286ZSW6_PIG	Uncharacterized protein	2.20357	3.32567	5.10408	1.80958e-09
76	CAPN7	ENSSSCG00000030697	I3LBF0	I3LBF0_PIG	Calpain-7	2.20165	3.32375	4.72432	3.34841e-09
77	CAPS	ENSSSCG00000013532	F1SBU1	F1SBU1_PIG	Calcyphosin isoform a	2.22039	3.34249	7.88633	2.5348e-11
78	CAPZB	ENSSSCG00000003493	A0A286ZU64	A0A286ZU64_PIG	F-actin-capping protein subunit beta	-3.76037	-3.7688	3.52339	7.00043e-11
79	CASQ1	ENSSSCG00000006390	F1RJW7	F1RJW7_PIG	Calsequestrin	2.19669	3.31879	9.82588	2.02826e-09
80	CAST	ENSSSCG00000014170	A0A286ZNA7	A0A286ZNA7_PIG	Calpastatin	2.1981	3.3202	4.3872	4.74354e-09
81	CATIP	ENSSSCG00000016187	F1SRZ9	F1SRZ9_PIG	Uncharacterized protein	1.98197	3.10407	5.03274	2.99221e-10
82	CAV1	ENSSSCG00000016634	A0A286ZJQ9	A0A286ZJQ9_PIG	Caveolin	-3.75934	-3.76553	4.2321	2.45856e-13
83	CBX8	ENSSSCG00000034146	A0A287AF83	A0A287AF83_PIG	Chromobox protein homolog 8	-3.56673	-3.5688	5.63202	2.92975e-07
84	CC2D1A	ENSSSCG00000013761	A0A287AAX8	A0A287AAX8_PIG	Coiled-coil and C2 domain containing 1A	1.92357	3.04567	3.76	9.40604e-12
85	CCDC59	ENSSSCG00000038987	A0A287ANT3	A0A287ANT3_PIG	Thyroid transcription factor 1-associated protein 26	-3.49102	-3.4971	3.87921	1.12499e-11
86	CCDC84	ENSSSCG00000015102	F1SAJ0	F1SAJ0_PIG	Coiled-coil domain-containing protein 84	1.91784	3.03994	8.87837	1.11913e-06
87	CCDC91	ENSSSCG00000024232	A0A286ZKC4	A0A286ZKC4_PIG	Coiled-coil domain-containing protein 91 isoform 1	1.91626	3.03836	6.6544	1.21456e-06
88	CCK	ENSSSCG00000011277	A0A2C9F3A0	A0A2C9F3A0_PIG	Cholecystokinin	2.00248	3.12458	6.37733	1.80448e-05
89	CCPG1	ENSSSCG00000004610	A0A287ABM8	A0A287ABM8_PIG	Cell cycle progression protein 1 isoform 1	2.07519	3.19729	3.96525	2.02539e-06
90	CCS	ENSSSCG00000012934	A0A286ZIZ7	A0A286ZIZ7_PIG	Copper chaperone for superoxide dismutase	-3.45849	-3.46189	4.89053	2.96818e-06
91	CCT2	ENSSSCG00000000496	D0G0C8	D0G0C8_PIG	Chaperonin containing TCP1, subunit 2 (Beta) (T-complex protein 1 subunit beta) (T-complex protein 1 subunit beta isoform 1)	2.0467	3.1688	5.32369	2.21663e-12
92	CCT3	ENSSSCG00000006487	A0A287AMZ2	A0A287AMZ2_PIG	T-complex protein 1 subunit gamma	2.03978	3.16188	5.36336	1.89505e-07
93	CCT5	ENSSSCG00000024126	I3LR32	I3LR32_PIG	T-complex protein 1 subunit epsilon (T-complex protein 1 subunit epsilon isoform X1) (T-complex protein 1 subunit epsilon isoform a)	2.03488	3.15698	8.73225	5.90108e-05
94	CCT7	ENSSSCG00000008303	A0A287AKF5	A0A287AKF5_PIG	Uncharacterized protein	2.03486	3.15696	6.39214	5.88213e-05
95	CD14	ENSSSCG00000014369	A2SW51	A2SW51_PIG	Monocyte differentiation antigen CD14 (Myeloid cell-specific leucine-rich glycoprotein)	5.94917	6.07214	4.56903	3.59149e-20
96	CD151	ENSSSCG00000012840	F1RYZ1	F1RYZ1_PIG	Tetraspanin	5.86249	6.17882	4.16878	1.17675e-18
97	CD163	ENSSSCG00000033146	A0A287A7T0	A0A287A7T0_PIG	Scavenger receptor cysteine-rich type 1 protein M130	2.16362	3.28572	8.30267	2.60782e-11
98	CD180	ENSSSCG00000016957	A0A286ZZK6	A0A286ZZK6_PIG	LRRCT domain-containing protein	-3.73011	-3.74079	3.34709	0.000776813
99	CD19	ENSSSCG00000007807	A0A287A8L1	A0A287A8L1_PIG	Uncharacterized protein	5.64385	5.65366	6.61389	1.35463e-11
100	CD2	ENSSSCG00000006736	A0A287BCW0	A0A287BCW0_PIG	T-cell surface antigen CD2 isoform 2	2.15346	3.27556	3.76985	0.000397776
101	CD200R1	ENSSSCG00000011925	A0A287AJF6	A0A287AJF6_PIG	Ig-like domain-containing protein	2.13569	3.25779	4.92978	2.78036e-06
102	CD200R1	ENSSSCG00000011925	A0A287AJF6	A0A287AJF6_PIG	Ig-like domain-containing protein	2.13671	3.25881	3.70825	0.000400166
103	CD28	ENSSSCG00000028561	I3LKR6	I3LKR6_PIG	CD28 protein (T-cell-specific surface glycoprotein CD28)	-3.69819	-3.71072	4.98912	0.000771797
104	CD3E	ENSSSCG00000040140	F1SAK8	F1SAK8_PIG	T-cell surface glycoprotein CD3 epsilon chain	2.11797	3.24007	3.57634	3.90623e-07
105	CD3G	ENSSSCG00000015094	Q5PXD3	CD3G_PIG	T-cell surface glycoprotein CD3 gamma chain (T-cell receptor T3 gamma chain) (CD antigen CD3g)	-3.68448	-3.69076	4.11151	1.1546e-08
106	CD4	ENSSSCG00000000687	A0A287ACK9	A0A287ACK9_PIG	Uncharacterized protein	2.11387	3.23597	4.4928	1.40793e-09
107	CD40	ENSSSCG00000035078	Q8SQ34	TNR5_PIG	Tumor necrosis factor receptor superfamily member 5 (B-cell surface antigen CD40) (CD40L receptor) (CD antigen CD40)	5.57378	5.63132	4.08453	1.35463e-11
108	CD40LG	ENSSSCG00000030172	I3L871	I3L871_PIG	CD40 ligand (CD40-L) (Tumor necrosis factor ligand superfamily member 5)	-3.67883	-3.68128	5.36228	2.46213e-09
109	CD58	ENSSSCG00000006738	F1SAX5	F1SAX5_PIG	Uncharacterized protein	2.1037	3.2258	8.15828	7.26705e-10
110	CD68	ENSSSCG00000017956	F1ST28	F1ST28_PIG	Macrosialin isoform A	2.10315	3.22525	9.50786	6.97533e-10
111	CD82	ENSSSCG00000029521	B7ZEQ3	B7ZEQ3_PIG	Tetraspanin	2.09442	3.21652	6.33393	2.5348e-11
112	CD86	ENSSSCG00000011877	F1SQ22	F1SQ22_PIG	Ig-like domain-containing protein	2.0907	3.2128	7.90086	2.63265e-10
113	CD96	ENSSSCG00000023993	A0A286ZIM2	A0A286ZIM2_PIG	Uncharacterized protein	2.07985	3.20195	8.3672	1.79463e-06
114	CDC42SE1	ENSSSCG00000031881	A0A287BD30	A0A287BD30_PIG	CRIB domain-containing protein	5.25018	5.28088	5.04288	2.90695e-17
115	CDH11	ENSSSCG00000002795	F1RFU7	F1RFU7_PIG	Cadherin-11 isoform X1	6.33003	6.51933	3.06006	1.24639e-21
116	CDIPT	ENSSSCG00000027629	D0G6R6	D0G6R6_PIG	CDP-diacylglycerol--inositol 3-phosphatidyltransferase (EC 2.7.8.11)	-3.64701	-3.64913	5.8655	7.13299e-10
117	CDS2	ENSSSCG00000030123	A0A287BFG8	A0A287BFG8_PIG	Phosphatidate cytidylyltransferase (EC 2.7.7.41)	2.07852	3.20062	3.99115	3.81869e-06
118	CDSN	ENSSSCG00000030903	A0A287AKM8	A0A287AKM8_PIG	Corneodesmosin	1.87752	2.99962	3.9864	0.000105687
119	CEBPB	ENSSSCG00000034207	E5Q8C6	E5Q8C6_PIG	CCAAT/enhancer-binding protein	2.18846	3.31056	5.75071	2.25844e-07
120	CELA2A	ENSSSCG00000003459	P08419	CEL2A_PIG	Chymotrypsin-like elastase family member 2A (EC 3.4.21.71) (Elastase-2) (Elastase-2A)	1.98768	3.10978	4.18939	7.77055e-07
121	CFL2	ENSSSCG00000001959	Q5G6V9	COF2_PIG	Cofilin-2 (Cofilin, muscle isoform)	1.92589	3.04799	4.14102	9.41032e-12
122	CIDEB	ENSSSCG00000001989	B2KSJ1	B2KSJ1_PIG	Cell death-inducing DFFA-like effector B variant 1	2.07139	3.19349	4.90927	3.34841e-09
123	CIITA	ENSSSCG00000007901	A0A286ZIT6	A0A286ZIT6_PIG	NACHT domain-containing protein	1.96973	3.09183	7.13355	1.18399e-10
124	CIR1	ENSSSCG00000027516	I3L936	I3L936_PIG	Corepressor interacting with RBPJ 1	1.87893	3.00103	5.21656	2.29613e-10
125	CKAP4	ENSSSCG00000000171	F1SPP8	F1SPP8_PIG	Uncharacterized protein	4.96575	5.04598	3.75074	6.20653e-14
126	CKB	ENSSSCG00000021220	I3LPB5	I3LPB5_PIG	Creatine kinase B-type	-3.42015	-3.43078	3.37383	3.44464e-06
127	CKMT2	ENSSSCG00000014128	A0A286ZQI3	A0A286ZQI3_PIG	Uncharacterized protein	-3.41258	-3.42382	4.81968	3.0488e-06
128	CLCA1	ENSSSCG00000006933	A0A287A0E9	A0A287A0E9_PIG	Calcium-activated chloride channel regulator 1	2.00664	3.12874	4.66942	4.35194e-05
129	CLCN5	ENSSSCG00000023026	A0A287BE85	A0A287BE85_PIG	Chloride channel protein	2.00371	3.12581	6.70748	2.67927e-06
130	CLDN2	ENSSSCG00000037234	A0A287AWR8	A0A287AWR8_PIG	Claudin	1.95453	3.07663	5.4817	2.47586e-07
131	CLDN20	ENSSSCG00000004067	C3VMW6	C3VMW6_PIG	Claudin	1.94829	3.07039	4.83689	2.61683e-07
132	CLDND1	ENSSSCG00000011980	A0A286ZUI4	A0A286ZUI4_PIG	Uncharacterized protein	5.21381	5.33634	4.99633	1.83627e-16
133	CLGN	ENSSSCG00000026360	I3LQ01	I3LQ01_PIG	Uncharacterized protein	2.21537	3.33747	3.45578	2.63265e-10
134	CLIC5	ENSSSCG00000037416	A0A286ZIU2	A0A286ZIU2_PIG	Chloride intracellular channel protein	2.00386	3.12596	5.46882	2.54787e-05
135	CLMN	ENSSSCG00000002494	F1SAR7	F1SAR7_PIG	Uncharacterized protein	-3.7831	-3.79031	3.88297	3.81869e-06
136	CLN8	ENSSSCG00000023155	A0A287AVL9	A0A287AVL9_PIG	TLC domain-containing protein	1.93897	3.06107	4.95039	2.45075e-05
137	CLPS	ENSSSCG00000001552	P02703	COL_PIG	Colipase (Procolipase II)	1.90659	3.02869	7.27838	6.1775e-08
138	CLTC	ENSSSCG00000022659	C0MHR2	C0MHR2_PIG	Clathrin heavy chain	1.96817	3.09027	7.74966	5.56298e-10
139	CLU	ENSSSCG00000009668	K7GND8	K7GND8_PIG	Clusterin	-3.49717	-3.50214	4.05015	8.45683e-12
140	CLUAP1	ENSSSCG00000007955	A0A287AY82	A0A287AY82_PIG	Clusterin-associated protein 1 isoform 1	1.92766	3.04976	6.38721	1.51462e-05
141	CMKLR1	ENSSSCG00000031346	B1PHQ8	CML1_PIG	Chemokine-like receptor 1	2.02983	3.15193	5.32566	0.00030573
142	CNFN	ENSSSCG00000027022	F1RGI5	F1RGI5_PIG	Uncharacterized protein	1.86	2.9821	3.91549	2.40054e-08
143	CNIH1	ENSSSCG00000027256	A0A287A6G3	A0A287A6G3_PIG	Uncharacterized protein	1.86902	2.99112	3.34867	0.000105705
144	CNN1	ENSSSCG00000013614	A0A286ZVW9	A0A286ZVW9_PIG	Calponin	2.19782	3.31992	3.14284	4.52372e-09
145	CNOT2	ENSSSCG00000000502	A0A287AIC3	A0A287AIC3_PIG	NOT2_3_5 domain-containing protein	2.16828	3.29038	4.89796	1.72784e-08
146	CNPY3	ENSSSCG00000001651	A5GFQ5	CNPY3_PIG	Protein canopy homolog 3 (Trinucleotide repeat-containing gene 5 protein)	2.19228	3.31438	6.82817	2.25844e-07
147	COG4	ENSSSCG00000027973	I3LF91	I3LF91_PIG	Conserved oligomeric Golgi complex subunit 4 (Conserved oligomeric Golgi complex subunit 4 isoform 1)	1.90191	3.02401	4.71585	0.00014015
148	COL1A2	ENSSSCG00000015326	F1SFA7	F1SFA7_PIG	Fibrillar collagen NC1 domain-containing protein	1.90463	3.02673	6.97759	9.2249e-10
149	COPB1	ENSSSCG00000013392	F1S982	F1S982_PIG	Coatomer subunit beta (Beta-coat protein)	1.92694	3.04904	3.70887	1.41052e-12
150	COPS5	ENSSSCG00000006203	A0A287A976	A0A287A976_PIG	MPN domain-containing protein	1.9003	3.0224	3.57966	0.00014015
151	COPS6	ENSSSCG00000034893	A0A287AB66	A0A287AB66_PIG	COP9 signalosome complex subunit 6	-3.46848	-3.47143	4.72637	6.36516e-05
152	CORT	ENSSSCG00000027822	F1RIF7	F1RIF7_PIG	Somatostatin domain-containing protein	1.85952	2.98162	3.0565	3.21902e-09
153	COX8H	ENSSSCG00000014560	A1XQT4	A1XQT4_PIG	COX8H	1.85546	2.97756	3.90486	3.21905e-09
154	CPNE1	ENSSSCG00000007306	F1S4V8	F1S4V8_PIG	Copine-1 isoform a	-3.46096	-3.46638	3.75258	6.35838e-05
155	CPSF6	ENSSSCG00000038031	A0A286ZMZ2	A0A286ZMZ2_PIG	RRM domain-containing protein	1.94116	3.06326	8.16051	3.8458e-07
156	CRABP2	ENSSSCG00000006472	F1RHI8	F1RHI8_PIG	FABP domain-containing protein	2.06091	3.18301	8.79625	4.52372e-09
157	CRHR2	ENSSSCG00000033514	A0A286ZSJ2	A0A286ZSJ2_PIG	Uncharacterized protein	1.85969	2.98179	7.69807	5.9261e-09
158	CRYBB1	ENSSSCG00000009964	Q007T1	CRBB1_PIG	Beta-crystallin B1 (Beta-B1 crystallin)	1.84096	2.96306	6.03273	6.11397e-06
159	CRYZ	ENSSSCG00000003780	A0A287AHU8	A0A287AHU8_PIG	Quinone oxidoreductase	1.82942	2.95152	7.52056	6.20448e-06
160	CSF1	ENSSSCG00000037449	A0A287BPE2	A0A287BPE2_PIG	Macrophage colony-stimulating factor 1 (CSF-1) (MCSF)	4.99404	5.5672	3.61809	6.2074e-14
161	CSF3	ENSSSCG00000017488	O02837	CSF3_PIG	Granulocyte colony-stimulating factor (G-CSF)	1.90312	3.02522	3.07746	8.62693e-10
162	CSTF1	ENSSSCG00000007494	A0A286ZS72	A0A286ZS72_PIG	WD_REPEATS_REGION domain-containing protein	1.94057	3.06267	6.18056	9.73121e-06
163	CSTF3	ENSSSCG00000040954	A0A287BQU0	A0A287BQU0_PIG	Suf domain-containing protein	-3.50954	-3.51847	3.35008	1.6544e-09
164	CTCF	ENSSSCG00000024253	I3L710	I3L710_PIG	Transcriptional repressor CTCF isoform 1	-3.75316	-3.76583	4.89786	5.02565e-06
165	CTCFL	ENSSSCG00000007505	A5GFN3	A5GFN3_PIG	CCCTC-binding factor (Zinc finger protein)-like	2.17928	3.30138	6.86741	1.72741e-08
166	CTDSP2	ENSSSCG00000031707	A0A287ASU1	A0A287ASU1_PIG	Carboxy-terminal domain RNA polymerase II polypeptide A small phosphatase 2	-3.39592	-3.4038	3.25113	0.000295536
167	CWC27	ENSSSCG00000016942	A0A286ZNY9	A0A286ZNY9_PIG	PPIase cyclophilin-type domain-containing protein	1.8254	2.9475	5.45038	1.2561e-07
168	CXCL2	ENSSSCG00000008959	A0A286ZTF4	A0A286ZTF4_PIG	C-X-C motif chemokine	-3.59444	-3.59811	4.81671	2.92024e-07
169	DAB1	ENSSSCG00000003833	A0A287A6V4	A0A287A6V4_PIG	PID domain-containing protein	4.73643	4.90175	3.50314	1.46699e-15
170	DAD1	ENSSSCG00000002050	Q29036	DAD1_PIG	Dolichyl-diphosphooligosaccharide--protein glycosyltransferase subunit DAD1 (Oligosaccharyl transferase subunit DAD1) (Defender against cell death 1) (DAD-1)	1.81024	2.93234	6.42907	3.87287e-11
171	DAPK2	ENSSSCG00000021588	A0A286ZJ67	A0A286ZJ67_PIG	Protein kinase domain-containing protein	4.65906	4.68498	4.92073	1.46699e-15
172	DAPL1	ENSSSCG00000015879	F1RPT4	F1RPT4_PIG	Uncharacterized protein	4.6491	4.66731	5.31652	4.76399e-15
173	DBI	ENSSSCG00000032213	A0A287BJR8	A0A287BJR8_PIG	Acyl-CoA-binding protein	-3.35643	-3.36116	4.29358	2.39551e-05
174	DCN	ENSSSCG00000000915	F1SQ10	F1SQ10_PIG	Decorin	1.81362	2.93572	3.33042	2.85758e-10
175	DCP1A	ENSSSCG00000022616	I3LHS8	DCP1A_PIG	mRNA-decapping enzyme 1A (EC 3.-.-.-) (Smad4-interacting transcriptional co-activator) (Transcription factor SMIF)	-3.38995	-3.39999	3.07576	0.000297888
176	DCSTAMP	ENSSSCG00000006043	F1S1E4	F1S1E4_PIG	DC_STAMP domain-containing protein	-3.37194	-3.38083	3.26721	4.26122e-06
177	DDIT3	ENSSSCG00000040751	B8Q504	B8Q504_PIG	DNA-damage-inducible transcript 3	4.44389	4.47114	3.98854	4.26167e-14
178	DDX58	ENSSSCG00000030408	A0A287AFP7	A0A287AFP7_PIG	Probable ATP-dependent RNA helicase DDX58	1.79698	2.91908	8.7532	2.33273e-05
179	DECR1	ENSSSCG00000006126	D6QST6	D6QST6_PIG	2,4-dienoyl-CoA reductase 1	1.63625	1.658	4.91429	6.66708e-13
180	DEFB110	ENSSSCG00000001743	Q6SC67	Q6SC67_PIG	Beta-defensin	4.53064	4.60221	4.59768	4.76399e-15
181	DERL1	ENSSSCG00000033690	A0A286ZJH1	A0A286ZJH1_PIG	Derlin	1.79943	2.92153	5.74942	4.23964e-06
182	DGAT1	ENSSSCG00000005918	A0A286ZKB2	A0A286ZKB2_PIG	O-acyltransferase	-3.36311	-3.37363	3.30492	7.00669e-06
183	DGAT2	ENSSSCG00000034102	A0A287AC56	A0A287AC56_PIG	Uncharacterized protein	-3.35806	-3.36088	4.92659	6.24674e-06
184	DHRS7	ENSSSCG00000005083	F1SSI2	F1SSI2_PIG	Dehydrogenase/reductase SDR family member 7 isoform 1	-3.3763	-3.37937	4.78261	2.35317e-06
185	DHX15	ENSSSCG00000008756	A0A287AQJ7	A0A287AQJ7_PIG	Pre-mRNA-splicing factor ATP-dependent RNA helicase DHX15	1.82422	2.94632	3.66298	4.84977e-08
186	DIABLO	ENSSSCG00000009799	F1RNS2	F1RNS2_PIG	Uncharacterized protein	1.79416	2.91626	5.59817	3.06567e-05
187	DIRAS3	ENSSSCG00000003797	Q15B95	Q15B95_PIG	GTP-binding RAS-like 3 (GTP-binding RAS-like protein 3)	1.76561	2.88771	4.41432	5.25712e-05
188	DIS3L2	ENSSSCG00000022177	A0A286ZNW9	A0A286ZNW9_PIG	DIS3-like exonuclease 2 (EC 3.1.13.-)	1.76424	2.88634	5.46054	5.2237e-05
189	3	ENSSSCG00000013401	A0A286ZNN6	A0A286ZNN6_PIG	Dickkopf_N domain-containing protein	1.78593	2.90803	3.75869	1.73839e-05
190	DLD	ENSSSCG00000015443	F1SAF0	F1SAF0_PIG	Dihydrolipoyl dehydrogenase (EC 1.8.1.4)	-3.3462	-3.34827	5.59458	1.18068e-06
191	DLL4	ENSSSCG00000004755	A0A287AJ00	A0A287AJ00_PIG	Delta-like protein	-3.37617	-3.38014	4.5061	1.11904e-07
192	DLST	ENSSSCG00000002374	Q9N0F1	ODO2_PIG	Dihydrolipoyllysine-residue succinyltransferase component of 2-oxoglutarate dehydrogenase complex, mitochondrial (EC 2.3.1.61) (2-oxoglutarate dehydrogenase complex component E2) (OGDC-E2) (Dihydrolipoamide succinyltransferase component of 2-oxoglutarate dehydrogenase complex) (E2K) (E2o) (PE2o)	1.77675	2.89885	5.82956	5.81888e-06
193	DLX5	ENSSSCG00000038838	A0A287AIX4	A0A287AIX4_PIG	Homeobox protein DLX-5	1.75941	2.88151	5.23115	0.000636971
194	DMD	ENSSSCG00000028148	A0A286ZSQ2	A0A286ZSQ2_PIG	Dystrophin	1.73094	2.85304	4.09955	1.66138e-05
195	DMRT1	ENSSSCG00000005236	F1SJG1	F1SJG1_PIG	Doublesex- and mab-3-related transcription factor 1	1.74052	2.86262	7.93929	9.06457e-08
196	DNAJA1	ENSSSCG00000011000	F1SE73	F1SE73_PIG	DnaJ homolog subfamily A member 1 isoform 1	4.37762	4.7814	3.71471	1.20998e-11
197	DNAJA4	ENSSSCG00000037646	A0A287AI67	A0A287AI67_PIG	Uncharacterized protein	4.37496	4.38609	5.7444	1.20998e-11
198	DNPEP	ENSSSCG00000016220	A0A287ALM0	A0A287ALM0_PIG	Uncharacterized protein	2.30396	3.42606	7.92444	2.78036e-06
199	DOK1	ENSSSCG00000008265	A0A287A4N7	A0A287A4N7_PIG	Docking protein 1 isoform a	4.36474	4.37569	5.78586	4.12848e-14
200	DPEP1	ENSSSCG00000021971	I3L719	I3L719_PIG	Dipeptidase (EC 3.4.13.19)	-3.33591	-3.34762	5.03552	1.16147e-06
201	DPH3	ENSSSCG00000011196	F1RS79	F1RS79_PIG	DPH-type MB domain-containing protein	1.76645	2.88855	7.82152	3.32976e-05
202	DPH5	ENSSSCG00000006859	F1S569	F1S569_PIG	Diphthine methyl ester synthase isoform a	1.7661	2.8882	4.79584	3.37501e-05
203	DPM2	ENSSSCG00000032481	A0A287B2D7	A0A287B2D7_PIG	Dolichol phosphate-mannose biosynthesis regulatory protein	1.75169	2.87379	6.63632	1.36512e-08
204	DPY30	ENSSSCG00000008516	F2Z5F7	F2Z5F7_PIG	Protein dpy-30 homolog isoform 1	1.73766	2.85976	7.01883	8.64665e-05
205	DRAM1	ENSSSCG00000023972	D7RA18	D7RA18_PIG	DNA-damage regulated autophagy modulator 1	4.43835	4.55009	4.86741	4.26254e-14
206	DRAM2	ENSSSCG00000026922	F1S630	F1S630_PIG	DNA damage-regulated autophagy modulator protein 2 isoform X1	1.75513	2.87723	4.81626	0.00063685
207	DSN1	ENSSSCG00000007323	F1S478	F1S478_PIG	Kinetochore-associated protein DSN1 homolog isoform 1	1.7364	2.8585	7.50001	9.91686e-05
208	DYNLT1	ENSSSCG00000033107	A0A287A9I0	A0A287A9I0_PIG	Uncharacterized protein	1.73201	2.85411	8.29554	2.86795e-05
209	EFCAB12	ENSSSCG00000011587	F1SPK5	F1SPK5_PIG	EF-hand calcium-binding domain-containing protein 12	-3.29283	-3.30137	3.19596	2.4725e-05
210	EFNB3	ENSSSCG00000017948	B0LDT4	B0LDT4_PIG	Ephrin-B3	1.68844	2.81054	5.40987	1.61701e-07
211	EGFL8	ENSSSCG00000001434	A5A8Y8	EGFL8_PIG	Epidermal growth factor-like protein 8 (EGF-like protein 8)	-3.29105	-3.2921	6.33486	5.94524e-06
212	EGR4	ENSSSCG00000036364	K4EHP5	K4EHP5_PIG	Early growth response 4	-3.29486	-3.2967	5.57276	8.87542e-07
213	EHMT2	ENSSSCG00000001420	F1RQW9	F1RQW9_PIG	Uncharacterized protein	1.66711	2.78921	3.42638	2.60734e-06
214	ECHS1	ENSSSCG00000038086	A0A287AA21	A0A287AA21_PIG	Enoyl-CoA hydratase, mitochondrial (Nucleolar protein 14)	1.69889	2.82099	3.83611	8.05022e-08
215	ELF5	ENSSSCG00000013301	F1SGT0	F1SGT0_PIG	ETS-related transcription factor Elf-5 isoform 2	1.73059	2.85269	3.0541	9.08886e-07
216	ELN	ENSSSCG00000025858	A0A287AXU0	A0A287AXU0_PIG	Uncharacterized protein	-3.29076	-3.29227	5.8162	5.69781e-06
217	ELOVL3	ENSSSCG00000010577	D0G6S7	D0G6S7_PIG	Elongation of very long chain fatty acids protein 3 (EC 2.3.1.199) (3-keto acyl-CoA synthase ELOVL3) (ELOVL fatty acid elongase 3) (ELOVL FA elongase 3) (Very long chain 3-ketoacyl-CoA synthase 3) (Very long chain 3-oxoacyl-CoA synthase 3)	1.71584	2.83794	5.46283	0.000209668
218	EMP1	ENSSSCG00000036723	A0A287B0D8	A0A287B0D8_PIG	Epithelial membrane protein 1	-3.25329	-3.26109	3.2644	0.000757969
219	EMP3	ENSSSCG00000023377	I3LIF1	I3LIF1_PIG	Epithelial membrane protein 3	1.67769	2.79979	4.56243	2.46695e-06
220	ENAM	ENSSSCG00000008938	F1RUQ1	F1RUQ1_PIG	Enamelin	1.71581	2.83791	3.54755	0.000209506
221	ENG	ENSSSCG00000005625	F1RS03	F1RS03_PIG	Endoglin	1.71184	2.83394	4.14806	4.03626e-08
222	ENO3	ENSSSCG00000017904	A0A286ZSQ1	A0A286ZSQ1_PIG	Beta-enolase	1.70892	2.83102	5.96824	0.000246436
223	ENOSF1	ENSSSCG00000027169	I3LC92	I3LC92_PIG	Mitochondrial enolase superfamily member 1 isoform rTSbeta	-3.26994	-3.27628	3.59284	4.4137e-06
224	ENTPD1	ENSSSCG00000010497	F1SC45	F1SC45_PIG	Ectonucleoside triphosphate diphosphohydrolase 1	-3.29408	-3.29959	3.95771	2.10399e-05
225	ENY2	ENSSSCG00000038444	A0A286ZK95	A0A286ZK95_PIG	Transcription and mRNA export factor ENY2 (Enhancer of yellow 2 transcription factor homolog)	-3.26465	-3.27465	3.21003	9.71194e-08
226	EPCAM	ENSSSCG00000008429	Q75QW1	EPCAM_PIG	Epithelial cell adhesion molecule (Ep-CAM) (Tumor-associated calcium signal transducer 1) (CD antigen CD326)	-3.2541	-3.2552	6.56854	0.000757856
227	EPHA4	ENSSSCG00000016230	F1SR66	F1SR66_PIG	Uncharacterized protein	-3.26109	-3.26254	6.04984	8.45692e-09
228	EPHX2	ENSSSCG00000009666	A0A287AJ46	A0A287AJ46_PIG	Bifunctional epoxide hydrolase 2	1.67733	2.79943	5.04192	2.37358e-06
229	ERBB2	ENSSSCG00000017497	F1RWM5	F1RWM5_PIG	Receptor protein-tyrosine kinase (EC 2.7.10.1)	-3.24505	-3.24822	4.6882	0.00132238
230	ERG	ENSSSCG00000022318	A0A287AK00	A0A287AK00_PIG	Uncharacterized protein	-3.24386	-3.25646	4.85943	0.00159072
231	ERGIC2	ENSSSCG00000000536	A0A287B7M4	A0A287B7M4_PIG	COPIIcoated_ERV domain-containing protein	1.6746	2.7967	7.46425	4.54655e-09
232	ERH	ENSSSCG00000002307	F2Z5J5	F2Z5J5_PIG	Enhancer of rudimentary homolog	-3.24323	-3.25668	3.4712	0.000700083
233	ESD	ENSSSCG00000009407	Q9GJT2	ESTD_PIG	S-formylglutathione hydrolase (FGH) (EC 3.1.2.12) (Esterase D)	-3.24269	-3.24561	4.50402	0.000966143
234	ESR1	ENSSSCG00000025777	A0A288CG40	A0A288CG40_PIG	Estrogen receptor	1.66928	2.79138	4.52188	2.64489e-05
235	ETS1	ENSSSCG00000015235	A0A286ZRD1	A0A286ZRD1_PIG	Protein C-ets-1 isoform 4	1.66908	2.79118	7.6022	2.64455e-05
236	ETV5	ENSSSCG00000023229	A0A287AKQ7	A0A287AKQ7_PIG	ETS domain-containing protein	1.66721	2.78931	9.59074	3.70303e-09
237	EWSR1	ENSSSCG00000009974	A0A286ZXI2	A0A286ZXI2_PIG	Uncharacterized protein	1.66191	2.78401	6.55369	2.43398e-08
238	EXOSC7	ENSSSCG00000011300	F1SRC7	F1SRC7_PIG	Exosome complex component RRP42	-3.23036	-3.24057	3.18128	0.000552392
239	EZH1	ENSSSCG00000017382	F1S1G9	F1S1G9_PIG	Uncharacterized protein	1.71038	2.83248	7.09519	0.000246423
240	F11R	ENSSSCG00000006369	B2ZI35	B2ZI35_PIG	F11 receptor (Junctional adhesion molecule A isoform 1)	1.65904	2.78114	3.19484	0.000250464
241	FAAH	ENSSSCG00000003901	A0A287B2N9	A0A287B2N9_PIG	Fatty-acid amide hydrolase 1	1.62593	2.74803	3.071	0.000235254
242	FABP1	ENSSSCG00000008214	A0A2C9F382	A0A2C9F382_PIG	Fatty acid-binding protein, liver	1.62586	2.74796	5.63249	0.000240136
243	FAIM	ENSSSCG00000023814	A0A287B075	A0A287B075_PIG	Uncharacterized protein	-1.85217	-1.85965	4.05976	1.71156e-13
244	FAM92B	ENSSSCG00000002668	A0A287A1F8	A0A287A1F8_PIG	Uncharacterized protein	-3.2221	-3.22328	6.40591	1.95275e-05
245	FAR1	ENSSSCG00000021170	A0A287AF29	A0A287AF29_PIG	Fatty acyl-CoA reductase (EC 1.2.1.84)	1.61799	2.74009	3.83747	6.69501e-06
246	FASLG	ENSSSCG00000022226	I3L6W5	I3L6W5_PIG	Tumor necrosis factor ligand superfamily member 6	-3.20168	-3.20792	3.49818	0.000478849
247	FDFT1	ENSSSCG00000026044	A0A286ZNE7	A0A286ZNE7_PIG	Squalene synthase (Squalene synthase isoform 1) (Squalene synthase isoform X1)	1.63873	2.76083	4.20141	2.23932e-07
248	FDPS	ENSSSCG00000006512	D0G6X4	D0G6X4_PIG	Farnesyl diphosphate synthase (Farnesyl pyrophosphate synthase isoform X1) (Farnesyl pyrophosphate synthase isoform a)	-3.21203	-3.21592	4.6525	0.00012723
249	FDX1	ENSSSCG00000035945	P00258	ADX_PIG	Adrenodoxin, mitochondrial (Adrenal ferredoxin) (Ferredoxin-1)	-3.18532	-3.19346	3.26149	0.000353379
250	FDXR	ENSSSCG00000017227	A0A287ASY8	A0A287ASY8_PIG	NADPH:adrenodoxin oxidoreductase, mitochondrial (EC 1.18.1.6)	-3.17873	-3.17948	7.25998	0.000834429
251	FECH	ENSSSCG00000004541	A0A287B3T2	A0A287B3T2_PIG	Ferrochelatase (EC 4.99.1.1)	-3.17194	-3.18063	4.96472	0.000846804
252	FH	ENSSSCG00000028178	A0A286ZIY0	A0A286ZIY0_PIG	Fumarate hydratase, mitochondrial	-3.16131	-3.16501	4.21951	0.00031068
253	FHL5	ENSSSCG00000004340	F1RY03	F1RY03_PIG	Uncharacterized protein	1.5995	2.7216	3.97038	1.93623e-06
254	FOS	ENSSSCG00000002383	A0A140TAJ8	A0A140TAJ8_PIG	Proto-oncogene c-Fos	-3.16932	-3.1704	6.47026	2.43771e-05
255	FOSL2	ENSSSCG00000032527	A0A286ZJV5	A0A286ZJV5_PIG	BZIP domain-containing protein	-3.16955	-3.17292	4.44013	1.35659e-05
256	FOXP3	ENSSSCG00000012300	F1RW37	F1RW37_PIG	Fork-head domain-containing protein	1.6018	2.7239	3.55742	4.99701e-05
257	FOXRED1	ENSSSCG00000030017	F1S6H4	F1S6H4_PIG	DAO domain-containing protein	1.65398	2.77608	6.29685	0.000250468
258	FPGT	ENSSSCG00000003783	F1S9P4	F1S9P4_PIG	Fucokinase domain-containing protein	1.59656	2.71866	8.99298	3.09855e-06
259	FRA10AC1	ENSSSCG00000024359	I3L6Q2	I3L6Q2_PIG	Protein FRA10AC1 (Protein FRA10AC1 isoform X1)	1.59813	2.72023	5.56236	4.17945e-06
260	FRRS1L	ENSSSCG00000038824	A0A287A383	A0A287A383_PIG	DOMON domain-containing protein	1.60845	2.73055	5.61861	5.69491e-06
261	FRZB	ENSSSCG00000016018	F1RYL4	F1RYL4_PIG	Secreted frizzled-related protein 3	-3.16579	-3.168	4.8464	4.58416e-05
262	FTCD	ENSSSCG00000027926	I3LDH7	I3LDH7_PIG	Formimidoyltransferase-cyclodeaminase	1.60073	2.72283	4.53805	5.02e-05
263	FTL	ENSSSCG00000003153	F1RIP3	F1RIP3_PIG	Ferritin	1.60741	2.72951	9.03609	3.88449e-06
264	FUBP3	ENSSSCG00000005702	A0A287AJS6	A0A287AJS6_PIG	Uncharacterized protein	1.64533	2.76743	6.02549	1.91421e-08
265	FUNDC2	ENSSSCG00000012817	Q864V5	FUND2_PIG	FUN14 domain-containing protein 2 (Hepatitis C virus core-binding protein 6)	1.59202	2.71412	5.02889	7.05134e-05
266	FYCO1	ENSSSCG00000011317	A0A286ZYI3	A0A286ZYI3_PIG	Uncharacterized protein	-3.15989	-3.16094	6.58315	0.000297012
267	G0S2	ENSSSCG00000015617	F1SF46	F1SF46_PIG	G0/G1 switch 2 protein	1.57618	2.69828	7.61827	2.83542e-07
268	G6PC	ENSSSCG00000036449	D7EZN7	D7EZN7_PIG	Glucose-6-phosphatase (EC 3.1.3.9)	4.04209	4.04562	7.94319	2.73117e-12
269	GABARAP	ENSSSCG00000017936	D7RA28	D7RA28_PIG	GABA(A) receptor-associated protein	1.57541	2.69751	4.91589	0.000167092
270	GADD45A	ENSSSCG00000037066	A0A287A412	A0A287A412_PIG	Growth arrest and DNA damage-inducible protein GADD45 alpha (Growth arrest and DNA damage-inducible protein GADD45 alpha isoform 1)	4.00896	4.03785	4.61178	3.39889e-17
271	GALNS	ENSSSCG00000002645	A0A287B7U9	A0A287B7U9_PIG	N-acetylgalactosamine-6-sulfatase	-3.13866	-3.14147	4.52597	4.85192e-05
272	GALP	ENSSSCG00000003318	A0A287BLT3	A0A287BLT3_PIG	Galanin-like peptide	1.56566	2.68776	5.01694	0.000848703
273	GALP	ENSSSCG00000003318	A0A287BLT3	A0A287BLT3_PIG	Galanin-like peptide	1.56828	2.69038	3.64696	0.000786798
274	GAS6	ENSSSCG00000009565	A0A287AYJ5	A0A287AYJ5_PIG	Growth arrest-specific protein 6	3.99729	3.9993	7.22017	4.96789e-18
275	GAST	ENSSSCG00000021910	F1S0K9	F1S0K9_PIG	Gastrin	4.19622	4.20013	7.3731	4.88271e-16
276	GBA	ENSSSCG00000006522	F1RGS2	F1RGS2_PIG	Glucosylceramidase (EC 3.2.1.45)	-3.13156	-3.1381	3.38944	0.000314099
277	GDI2	ENSSSCG00000011137	A0A287B4B7	A0A287B4B7_PIG	Rab GDP dissociation inhibitor	-3.13372	-3.1391	3.69864	0.000348022
278	GIP	ENSSSCG00000026330	I3LI45	I3LI45_PIG	Gastric inhibitory polypeptide	4.28421	4.29678	5.11103	4.74445e-16
279	GJA1	ENSSSCG00000004241	A0A287AB74	A0A287AB74_PIG	Gap junction protein	1.56535	2.68745	5.51715	0.00022883
280	GLP2R	ENSSSCG00000017998	A0A286ZPF4	A0A286ZPF4_PIG	Uncharacterized protein	4.06402	4.06439	9.62407	3.81394e-12
281	GMPPA	ENSSSCG00000023935	A0A140TAL0	A0A140TAL0_PIG	Mannose-1-phosphate guanyltransferase alpha	1.56382	2.68592	5.20608	6.04196e-06
282	GNAI2	ENSSSCG00000011399	A0A287B697	A0A287B697_PIG	Uncharacterized protein	-3.14979	-3.15083	6.51154	1.17776e-05
283	GPHN	ENSSSCG00000002285	A0A286ZKW0	A0A286ZKW0_PIG	Molybdopterin molybdenumtransferase (EC 2.10.1.1) [Includes: Molybdopterin adenylyltransferase (MPT adenylyltransferase) (EC 2.7.7.75) (Domain G); Molybdopterin molybdenumtransferase (MPT Mo-transferase) (EC 2.10.1.1) (Domain E)]	1.56342	2.68552	5.10871	8.36602e-06
284	GPR4	ENSSSCG00000037184	A0A287AXR9	A0A287AXR9_PIG	G-protein-coupled receptor 4	4.3282	4.43155	3.25492	4.12848e-14
285	GRPR	ENSSSCG00000012144	F1SQS5	F1SQS5_PIG	G_PROTEIN_RECEP_F1_2 domain-containing protein	1.56506	2.68716	7.7408	1.18352e-07
286	GTF2H4	ENSSSCG00000001383	Q767M2	Q767M2_PIG	General transcription factor IIH subunit 4	4.16588	4.20708	3.35316	1.08282e-12
287	HACL1	ENSSSCG00000011192	A0A287ALJ5	A0A287ALJ5_PIG	Uncharacterized protein	1.65768	1.66239	4.89462	3.08908e-11
288	HBP1	ENSSSCG00000035673	A0A287A8B1	A0A287A8B1_PIG	Uncharacterized protein	-2.80722	-2.80977	4.22946	0.00200474
289	HECW2	ENSSSCG00000016068	A0A286ZJM5	A0A286ZJM5_PIG	Uncharacterized protein	-2.83033	-2.83153	5.81679	0.00218963
290	HEXB	ENSSSCG00000014073	A0A286ZKQ1	A0A286ZKQ1_PIG	Beta-hexosaminidase (EC 3.2.1.52)	1.64308	3.16408	5.2414	0.000170043
291	HIST1H2BD	ENSSSCG00000021411	F2Z584	F2Z584_PIG	Histone H2B	-2.80723	-2.80933	4.97248	0.0015217
292	HK1	ENSSSCG00000010253	A0A287A1G6	A0A287A1G6_PIG	Uncharacterized protein	1.33993	2.54993	5.79261	8.51264e-05
293	HK2	ENSSSCG00000008261	F1SNW8	F1SNW8_PIG	Hexokinase-2	-2.82002	-2.82148	5.35742	0.000377161
294	HMGB2	ENSSSCG00000009704	F1RJ01	F1RJ01_PIG	High mobility group protein B2	1.34165	2.56265	7.50433	0.000142084
295	HMGN2	ENSSSCG00000003555	A0A287AAI3	A0A287AAI3_PIG	Non-histone chromosomal protein HMG-17	-2.81115	-2.81561	3.70718	0.00224972
296	HNRNPA1	ENSSSCG00000000288	A0A286ZPE3	A0A286ZPE3_PIG	Uncharacterized protein	-2.82679	-2.83176	3.33312	0.00323317
297	HNRNPAB	ENSSSCG00000014031	A0A287BMB6	A0A287BMB6_PIG	Uncharacterized protein	1.35806	2.57806	6.84707	8.68521e-05
298	HOMER1	ENSSSCG00000014113	A0A286ZL34	A0A286ZL34_PIG	WH1 domain-containing protein	-2.80363	-2.80656	4.35936	0.000882402
299	HOXA10	ENSSSCG00000021204	F1SHT6	F1SHT6_PIG	Uncharacterized protein	1.32387	2.53387	3.90352	0.000968355
300	HPCA	ENSSSCG00000032664	Q06AT1	HPCA_PIG	Neuron-specific calcium-binding protein hippocalcin	1.31615	2.51515	6.46915	7.64591e-05
301	HPGD	ENSSSCG00000009699	A0A287A805	A0A287A805_PIG	Uncharacterized protein	1.67283	1.67274	8.44948	2.87062e-13
302	HRG	ENSSSCG00000011801	F1SFI5	F1SFI5_PIG	Histidine-rich glycoprotein	1.33707	2.55707	7.2042	0.000120571
303	HSPH1	ENSSSCG00000009334	A0A286ZMW4	A0A286ZMW4_PIG	Heat shock protein 105 kDa isoform 2	1.33873	2.53773	5.58111	6.49126e-05
304	CHEK2	ENSSSCG00000034864	A0A286ZMG9	A0A286ZMG9_PIG	Serine/threonine-protein kinase Chk2 isoform X4	2.0344	3.1565	6.68523	0.00030573
305	CHGA	ENSSSCG00000002456	F1SD66	F1SD66_PIG	Chromogranin-A	1.9925	3.1146	5.56681	1.32364e-06
306	CHGB	ENSSSCG00000039779	A0A286ZQZ7	A0A286ZQZ7_PIG	Secretogranin-1	-3.55815	-3.57119	3.43071	9.81361e-10
307	CHCHD1	ENSSSCG00000010308	F1SU49	F1SU49_PIG	CHCH domain-containing protein	1.91223	3.03433	4.77634	9.75991e-08
308	CHCHD3	ENSSSCG00000016545	A0A286ZRH7	A0A286ZRH7_PIG	MICOS complex subunit	1.90914	3.03124	6.86084	6.38648e-08
309	CHI3L1	ENSSSCG00000015476	A0A287BKG2	A0A287BKG2_PIG	Chitinase-3-like protein 1	2.01555	3.13765	7.13956	1.91569e-05
310	CHRM3	ENSSSCG00000026176	A0A287ANI0	A0A287ANI0_PIG	Muscarinic acetylcholine receptor	2.00207	3.12417	5.37816	1.69894e-05
311	CHTOP	ENSSSCG00000022107	A0A287AEJ5	A0A287AEJ5_PIG	FoP_duplication domain-containing protein	2.00122	3.12332	5.94909	1.07158e-06
312	CHUK	ENSSSCG00000010548	F1S8V5	F1S8V5_PIG	Protein kinase domain-containing protein	-3.46954	-3.4777	3.48456	7.7267e-08
313	IFI44	ENSSSCG00000003763	A0A286ZYN3	A0A286ZYN3_PIG	G domain-containing protein	3.48419	3.69665	4.00591	1.04876e-14
314	IFIH1	ENSSSCG00000015897	A0A286ZT21	A0A286ZT21_PIG	Uncharacterized protein	3.43223	3.4586	3.68774	1.32757e-20
315	IFIT1	ENSSSCG00000010452	F1SCY1	F1SCY1_PIG	Uncharacterized protein	3.38396	3.41173	3.22505	2.85355e-13
316	IFN-ALPHA-17	ENSSSCG00000037797	C8CKA8	C8CKA8_PIG	Interferon-alpha-17	3.3895	3.42074	3.82643	6.28739e-19
317	IFNB1	ENSSSCG00000005163	Q29412	Q29412_PIG	Interferon beta (Interferon-beta-1)	3.62925	3.63927	6.3767	1.43477e-16
318	IFNGR1	ENSSSCG00000004156	F1S692	F1S692_PIG	Interferon gamma receptor 1	3.54508	3.55107	6.97735	1.0631e-14
319	IKBKG	ENSSSCG00000012825	A0A288CFY7	A0A288CFY7_PIG	NF-kappa-B essential modulator	-1.79007	-1.79249	5.88544	2.07438e-13
320	IL10	ENSSSCG00000015652	Q29055	IL10_PIG	Interleukin-10 (IL-10) (Cytokine synthesis inhibitory factor) (CSIF)	-1.77059	-1.7726	5.94719	3.12665e-20
321	IL10RB	ENSSSCG00000036556	A0A286ZL40	A0A286ZL40_PIG	Uncharacterized protein	3.68492	3.69309	5.02579	6.5809e-08
322	IL12B	ENSSSCG00000017044	Q28938	IL12B_PIG	Interleukin-12 subunit beta (IL-12B) (Cytotoxic lymphocyte maturation factor 40 kDa subunit) (CLMF p40) (IL-12 subunit p40)	3.0237	3.04703	3.53269	2.07438e-13
323	IL13RA1	ENSSSCG00000012633	A0A286ZRB8	A0A286ZRB8_PIG	Interleukin 13 receptor, alpha 1	2.9881	2.98807	9.82172	1.19958e-13
324	IL13RA2	ENSSSCG00000012594	F1RWT5	F1RWT5_PIG	Uncharacterized protein	2.97789	3.0147	5.03863	3.71612e-20
325	IL18R1	ENSSSCG00000032795	A0A287ASF4	A0A287ASF4_PIG	Uncharacterized protein	2.92156	2.92349	7.01126	3.59149e-20
326	IL1B2	ENSSSCG00000008087	F1SUB9	F1SUB9_PIG	Multifunctional fusion protein [Includes: Interleukin-1; Interleukin-1 beta]	3.07033	3.08679	4.56537	1.71156e-13
327	IL2	ENSSSCG00000033267	P26891	IL2_PIG	Interleukin-2 (IL-2) (T-cell growth factor) (TCGF)	2.86121	2.89777	3.47267	1.17675e-18
328	IL23A	ENSSSCG00000033520	Q9N2H9	IL23A_PIG	Interleukin-23 subunit alpha (IL-23 subunit alpha) (IL-23-A) (Interleukin-23 subunit p19) (IL-23p19)	2.79262	2.79291	8.67661	1.17675e-18
329	IL27RA	ENSSSCG00000013766	F1SD59	F1SD59_PIG	Uncharacterized protein	-2.95088	-2.959	4.99332	0.00372797
330	IL28B	ENSSSCG00000040814	D0FHA1	D0FHA1_PIG	IL-28b (Interleukin-28B)	-1.76995	-1.77482	4.87222	2.71463e-19
331	IL33	ENSSSCG00000005203	K7GRC7	K7GRC7_PIG	Uncharacterized protein	-2.94838	-2.9548	3.13837	0.00381639
332	IL34	ENSSSCG00000040629	A0A287A948	A0A287A948_PIG	Interleukin-34 isoform 1	1.47791	2.69891	5.62904	0.00111611
333	IL4	ENSSSCG00000014282	A0A287BPS1	A0A287BPS1_PIG	Interleukin-4	1.46301	2.67301	4.57145	4.51813e-05
334	IL4R	ENSSSCG00000007817	F1RFF9	F1RFF9_PIG	Interleukin-4 receptor subunit alpha	-2.9425	-2.94345	6.28623	0.000159264
335	IL6	ENSSSCG00000020970	I3LIB7	I3LIB7_PIG	Interleukin-6 (Interleukin-6 isoform X2)	2.72824	2.72824	9.72755	1.35463e-11
336	IL6R	ENSSSCG00000027628	I3LGM2	I3LGM2_PIG	Interleukin-6 receptor subunit alpha (Interleukin-6 receptor subunit alpha isoform 1)	2.72262	2.72241	10.0904	1.35463e-11
337	IL6ST	ENSSSCG00000016916	F1SLL1	F1SLL1_PIG	Uncharacterized protein	2.69533	2.70191	5.5566	3.21104e-17
338	IRAK4	ENSSSCG00000000799	F6Q7E6	F6Q7E6_PIG	Protein kinase domain-containing protein	-1.7726	-1.78639	3.82077	1.19958e-13
339	IRF6	ENSSSCG00000015612	A0A286ZXV4	A0A286ZXV4_PIG	IRF tryptophan pentad repeat domain-containing protein	3.4132	3.42113	5.34825	6.40802e-19
340	ITGA2B	ENSSSCG00000017357	A0A286ZSG8	A0A286ZSG8_PIG	Uncharacterized protein	1.58053	2.70263	8.76215	6.98914e-05
341	ITGAV	ENSSSCG00000016027	A2RQD8	A2RQD8_PIG	Alpha v integrin subunit variant (Integrin alpha V) (Integrin alpha-V isoform 1 preproprotein)	3.98569	3.99988	5.53355	5.11917e-18
342	ITGB3	ENSSSCG00000017306	Q95JH1	Q95JH1_PIG	Integrin beta	3.76643	3.79942	3.30198	6.5809e-08
343	LBP	ENSSSCG00000028758	A0A287B5Y6	A0A287B5Y6_PIG	Lipopolysaccharide-binding protein	2.64826	2.64922	8.12559	2.90695e-17
344	LY96	ENSSSCG00000006175	A7BG67	A7BG67_PIG	Lymphocyte antigen 96 (Lymphocyte antigen 96 isoform 1)	2.64067	2.65274	4.31711	1.83627e-16
345	MAPK12	ENSSSCG00000032693	A0A287ARU5	A0A287ARU5_PIG	Mitogen-activated protein kinase (EC 2.7.11.24)	-3.07861	-3.08359	4.06959	6.84681e-05
346	MBNL3	ENSSSCG00000012676	A0A287B3X0	A0A287B3X0_PIG	Uncharacterized protein	1.46307	2.58517	4.952	0.00146207
347	MEMO1	ENSSSCG00000008515	F2Z5F8	F2Z5F8_PIG	Uncharacterized protein	2.54903	2.55019	7.15701	1.46699e-15
348	MLN	ENSSSCG00000001521	A0A140TAJ7	A0A140TAJ7_PIG	Promotilin (Promotilin isoform 3 preproprotein)	1.48482	2.60692	5.14351	4.11982e-05
349	MMP14	ENSSSCG00000002039	A0A287A740	A0A287A740_PIG	Matrix metalloproteinase-14	2.58292	2.59055	4.83887	6.22199e-14
350	MMP9	ENSSSCG00000007436	A0A287AN90	A0A287AN90_PIG	Uncharacterized protein	2.5804	2.58542	5.38323	6.20653e-14
351	MNAT1	ENSSSCG00000005090	C9K507	C9K507_PIG	CDK-activating kinase assembly factor MAT1 (CDK7/cyclin-H assembly factor) (Menage a trois) (RING finger protein MAT1)	-3.07788	-3.08041	4.8692	0.000153726
352	MOBKL3	ENSSSCG00000016079	F2Z5T8	F2Z5T8_PIG	Uncharacterized protein	1.50414	2.62624	10.3143	0.000320705
353	MORN3	ENSSSCG00000009809	F1RNQ2	F1RNQ2_PIG	MORN repeat-containing protein 3 isoform X1	-3.05843	-3.06002	5.50162	0.000614448
354	MOS	ENSSSCG00000006248	P50118	MOS_PIG	Proto-oncogene serine/threonine-protein kinase mos (EC 2.7.11.1) (Oocyte maturation factor mos) (Proto-oncogene c-Mos)	1.48646	2.60856	6.483	3.95395e-05
355	MRPL16	ENSSSCG00000013118	F1RI89	F1RI89_PIG	39S ribosomal protein L16, mitochondrial	-3.0821	-3.08334	6.05666	0.000239216
356	MRPL17	ENSSSCG00000024693	F1RMQ4	F1RMQ4_PIG	Uncharacterized protein	1.51232	2.63442	4.62384	3.01543e-06
357	MRPL49	ENSSSCG00000013001	A0A0R4J8D6	A0A0R4J8D6_PIG	Mrpl34	1.51182	2.63392	5.42795	2.76396e-05
358	MRPL52	ENSSSCG00000002040	F1S9B7	F1S9B7_PIG	Uncharacterized protein	-1.71681	-1.71867	6.36677	1.83443e-12
359	MRPS23	ENSSSCG00000035193	A0A287AEW3	A0A287AEW3_PIG	MRP-S23 domain-containing protein	-3.0807	-3.08762	3.41665	0.000290816
360	MRPS28	ENSSSCG00000037782	A0A0M3KL56	A0A0M3KL56_PIG	28S ribosomal protein S28, mitochondrial (Mitoribosomal protein ms28, mrps28)	-1.71629	-1.72396	4.65898	1.83443e-12
361	MRPS9	ENSSSCG00000028020	I3LU08	I3LU08_PIG	28S ribosomal protein S9, mitochondrial	-4.3993	-4.40981	3.69766	2.12047e-14
362	MRTO4	ENSSSCG00000034814	A0A286ZLH7	A0A286ZLH7_PIG	Ribosome assembly factor mrt4	1.48115	2.60325	4.39867	1.18133e-05
363	MSI2	ENSSSCG00000038505	A0A286ZLC8	A0A286ZLC8_PIG	RNA-binding protein Musashi homolog 2 isoform X2	1.46376	2.58586	3.69969	0.00145827
364	MSL3	ENSSSCG00000012114	F1SG12	F1SG12_PIG	Male-specific lethal 3 homolog isoform a	1.47582	2.59792	8.38146	1.03054e-05
365	MSN	ENSSSCG00000012365	A0A287AK19	A0A287AK19_PIG	Moesin	1.49769	2.61979	6.30115	0.000293798
366	MSX1	ENSSSCG00000008727	F1S5G6	F1S5G6_PIG	Homeobox domain-containing protein	-3.04995	-3.05357	4.01482	0.000469797
367	MUC13	ENSSSCG00000011862	F1SQ58	F1SQ58_PIG	SEA domain-containing protein	-3.04461	-3.04636	5.44444	0.00219008
368	MYD88	ENSSSCG00000011251	A0A140TAK4	A0A140TAK4_PIG	Myeloid differentiation primary response protein MyD88	2.5439	2.54569	7.27868	1.46699e-15
369	NCK1	ENSSSCG00000025701	A0A287BMS5	A0A287BMS5_PIG	Cytoplasmic protein	2.49385	2.49371	9.16464	4.76399e-15
370	NFKB1	ENSSSCG00000030957	A0A287AVR3	A0A287AVR3_PIG	Uncharacterized protein	2.40239	2.40543	5.93248	4.26167e-14
371	NFKBIA	ENSSSCG00000001952	Q08353	IKBA_PIG	NF-kappa-B inhibitor alpha (ECI-6) (I-kappa-B-alpha) (IkB-alpha) (IkappaBalpha)	-1.70799	-1.71011	5.58279	1.0087e-09
372	NFKBIZ	ENSSSCG00000011951	F1SL19	F1SL19_PIG	NF-kappa-B inhibitor zeta	-1.70177	-1.70208	7.81494	5.89909e-06
373	NKAP	ENSSSCG00000012613	F1RUA7	F1RUA7_PIG	Nkap_C domain-containing protein	2.43066	2.43881	4.80976	4.76399e-15
374	NPEPL1	ENSSSCG00000007517	A0A287AFW2	A0A287AFW2_PIG	CYTOSOL_AP domain-containing protein	2.41003	3.53213	5.0116	4.33859e-10
375	OAS2	ENSSSCG00000009881	A0A286ZK05	A0A286ZK05_PIG	Uncharacterized protein	1.62619	1.6312	4.42703	1.23343e-14
376	OASL	ENSSSCG00000009921	F1RIV0	F1RIV0_PIG	2'-5'-oligoadenylate synthase-like protein isoform a	1.6248	1.63387	3.5667	3.36027e-12
377	OGFOD1	ENSSSCG00000025953	A0A287AEH6	A0A287AEH6_PIG	Prolyl 3-hydroxylase OGFOD1 isoform 1	1.64796	1.64998	6.03606	3.12704e-11
378	PARD6B	ENSSSCG00000027206	A0A286ZXK0	A0A286ZXK0_PIG	Uncharacterized protein	5.03746	5.05096	3.85946	1.63235e-16
379	PCCB	ENSSSCG00000011653	A0A2C9F392	A0A2C9F392_PIG	Propionyl-CoA carboxylase beta chain, mitochondrial	1.86891	3.41891	4.01709	0.000207772
380	PCNA	ENSSSCG00000030642	A0A287ABG2	A0A287ABG2_PIG	Proliferating cell nuclear antigen	2.26325	2.26633	6.05139	1.20998e-11
381	PDCD1	ENSSSCG00000037319	A0A287A1C3	A0A287A1C3_PIG	Ig-like domain-containing protein	2.29965	2.30039	7.43996	1.21424e-11
382	PDCD10	ENSSSCG00000011739	F2Z5R5	F2Z5R5_PIG	Programmed cell death protein 10	-3.02011	-3.02775	3.08079	0.00101821
383	PDIA3	ENSSSCG00000004700	F6QA08	F6QA08_PIG	Protein disulfide-isomerase (EC 5.3.4.1)	-3.00262	-3.00351	6.86153	0.00061399
384	PDSS2	ENSSSCG00000036168	D0G786	D0G786_PIG	Decaprenyl-diphosphate synthase subunit 2 (Decaprenyl-diphosphate synthase subunit 2 isoform X1) (Prenyl (Decaprenyl) diphosphate synthase subunit 2)	1.81555	2.93765	6.79049	1.36774e-08
385	PDYN	ENSSSCG00000037684	A0A286ZHZ6	A0A286ZHZ6_PIG	Proenkephalin-B	1.53671	2.73571	4.7922	0.000267443
386	PFN1	ENSSSCG00000017907	F1RFY1	F1RFY1_PIG	Profilin	1.453	2.573	5.62594	1.18383e-05
387	PHB2	ENSSSCG00000024655	A0A287A7F6	A0A287A7F6_PIG	PHB domain-containing protein	-3.01916	-3.0231	3.91375	0.000401484
388	PMCH	ENSSSCG00000000858	F1SRJ6	F1SRJ6_PIG	Pro-MCH preproprotein	1.46072	2.58282	7.7396	0.00181751
389	PNOC	ENSSSCG00000032600	F1RJR1	F1RJR1_PIG	Nociceptin	1.46125	2.58335	3.57492	0.00155669
390	POFUT1	ENSSSCG00000007244	A0A287A6I4	A0A287A6I4_PIG	Uncharacterized protein	-2.99916	-3.0011	5.00734	3.00576e-05
391	PPP1CA	ENSSSCG00000012913	A0A286ZL42	A0A286ZL42_PIG	Serine/threonine-protein phosphatase (EC 3.1.3.16)	-2.99584	-2.99803	4.84913	0.000462839
392	PPP6C	ENSSSCG00000005600	F2Z5N6	F2Z5N6_PIG	Serine/threonine-protein phosphatase (EC 3.1.3.16)	1.82435	3.34435	6.80678	5.8365e-06
393	PREP	ENSSSCG00000004368	A0A287AZX9	A0A287AZX9_PIG	Prolyl endopeptidase	2.04619	3.76619	5.98451	7.33483e-06
394	PRKAG3	ENSSSCG00000016200	F1SRX0	F1SRX0_PIG	5'-AMP-activated protein kinase subunit gamma-3	1.86113	3.41113	4.9602	0.000125522
395	PRKAR1A	ENSSSCG00000017259	A0A287AKY1	A0A287AKY1_PIG	cAMP-dependent protein kinase type I-alpha regulatory subunit	1.86001	3.41001	7.17256	0.00024324
396	PRKCSH	ENSSSCG00000013627	F1S596	F1S596_PIG	Glucosidase 2 subunit beta isoform 2 (Glucosidase 2 subunit beta isoform X1)	1.83055	3.35055	4.95892	0.000271115
397	PRKG1	ENSSSCG00000010429	A0MLS8	A0MLS8_PIG	cGMP-dependent protein kinase (EC 2.7.11.12)	-3.00098	-3.00308	4.81815	5.525e-05
398	PRM1	ENSSSCG00000021337	P04101	HSP1_PIG	Sperm protamine P1 (Cysteine-rich protamine)	-3.00992	-3.01224	5.05481	0.00016351
399	PROCR	ENSSSCG00000026585	I3LQA4	I3LQA4_PIG	MHC_I-like_Ag-recog domain-containing protein	2.03381	3.75381	7.98696	0.00179988
400	PROK1	ENSSSCG00000006805	D3K5J9	D3K5J9_PIG	Prokineticin 1	1.53754	2.74754	7.58509	9.30649e-06
401	PROP1	ENSSSCG00000029569	Q9GLL9	PROP1_PIG	Homeobox protein prophet of Pit-1 (PROP-1) (Pituitary-specific homeodomain factor)	-3.01058	-3.01282	5.01959	2.65337e-05
402	PSMD4	ENSSSCG00000006628	A0A287ADL8	A0A287ADL8_PIG	26S proteasome non-ATPase regulatory subunit 4 isoform 2	1.8372	3.3572	3.12032	0.00190449
403	PSME1	ENSSSCG00000002006	F1SGM1	F1SGM1_PIG	Proteasome activator complex subunit 1 (Proteasome activator complex subunit 1 isoform 1)	-3.00751	-3.01168	3.71342	0.00137109
404	PSTPIP1	ENSSSCG00000001867	F1SJ92	F1SJ92_PIG	Proline-serine-threonine phosphatase-interacting protein 1 isoform 1	1.8465	3.3665	5.18782	1.70329e-06
405	PTP4A2	ENSSSCG00000039885	A0A287A651	A0A287A651_PIG	TYR_PHOSPHATASE_2 domain-containing protein	-2.99446	-2.99797	4.35697	0.000808
406	PTPN1	ENSSSCG00000007469	A0A286ZLH3	A0A286ZLH3_PIG	Tyrosine-protein phosphatase non-receptor type (EC 3.1.3.48)	1.51224	2.72224	6.85347	2.07334e-05
407	RACK1	ENSSSCG00000029724	A0A286ZLL3	A0A286ZLL3_PIG	Receptor of-activated protein C kinase 1	2.1356	2.13646	7.37927	4.12848e-14
408	RELA	ENSSSCG00000012981	B0LXP3	B0LXP3_PIG	NF-kappaB transcription factor p65 subunit (Transcription factor p65) (Transcription factor p65 isoform 1) (p65)	2.12984	2.13	7.98268	4.74445e-16
409	RHOF	ENSSSCG00000009807	Q06AT7	Q06AT7_PIG	RHOF	2.15138	2.15698	5.11557	4.12848e-14
410	RPL23	ENSSSCG00000038880	P62831	RL23_PIG	60S ribosomal protein L23 (Ribosomal protein L17)	2.12069	2.12368	5.64011	4.88271e-16
411	RTRAF	ENSSSCG00000005029	A0A287B7A0	A0A287B7A0_PIG	RNA transcription, translation and transport factor protein	-1.69713	-1.69706	8.87814	0.000898494
412	SIGIRR	ENSSSCG00000024389	I3LD75	I3LD75_PIG	Uncharacterized protein	2.09472	2.09649	6.25345	3.81394e-12
413	SOCS1	ENSSSCG00000027855	E7CR04	E7CR04_PIG	Suppressor of cytokine signaling 1	-4.37921	-4.38064	7.69324	5.14957e-06
414	TBCB	ENSSSCG00000002926	Q8HXL4	Q8HXL4_PIG	Cytoskeleton-associated protein 1	1.80186	3.32186	5.34738	7.16845e-05
415	TBCC	ENSSSCG00000026741	F1RUS8	F1RUS8_PIG	C-CAP/cofactor C-like domain-containing protein	1.99876	3.71876	6.28558	6.36036e-05
416	TDP2	ENSSSCG00000001092	A0A287BRV8	A0A287BRV8_PIG	Uncharacterized protein	-2.96294	-2.96728	3.69696	0.00101368
417	TFIP11	ENSSSCG00000009962	Q06AK6	TFP11_PIG	Tuftelin-interacting protein 11 (Septin and tuftelin-interacting protein 1) (STIP-1)	1.82843	3.37843	5.54354	8.98053e-06
418	TGFBR1	ENSSSCG00000005382	A0A287BLR9	A0A287BLR9_PIG	Receptor protein serine/threonine kinase (EC 2.7.11.30)	1.8203	3.3413	7.1803	4.32957e-05
419	TKT	ENSSSCG00000021408	A8U4R4	A8U4R4_PIG	Transketolase	1.51899	2.73999	6.85335	2.86209e-05
420	TLR4	ENSSSCG00000005503	F1SMI0	F1SMI0_PIG	Toll-like receptor 4 (Toll-like receptor 4 isoform 1) (Toll-like receptor 4 isoform A)	2.05625	2.05953	5.70661	6.5809e-08
421	TLR8	ENSSSCG00000012118	B3XXC2	B3XXC2_PIG	Toll-like receptor 8	2.05117	2.0516	6.89953	6.5809e-08
422	TMED7	ENSSSCG00000038156	A0A286ZPD7	A0A286ZPD7_PIG	Transmembrane emp24 domain-containing protein 7	1.51534	2.73534	3.60305	0.000502504
423	TMEM17	ENSSSCG00000026713	A0A287BBP2	A0A287BBP2_PIG	Transmembrane protein 17	1.50427	2.71427	8.57429	0.00050439
424	TMEM251	ENSSSCG00000002458	A0A2C9F370	A0A2C9F370_PIG	Transmembrane protein 251	-2.98502	-2.98681	5.53449	5.95502e-05
425	TNF	ENSSSCG00000001404	P23563	TNFA_PIG	Tumor necrosis factor (Cachectin) (TNF-alpha) (Tumor necrosis factor ligand superfamily member 2) (TNF-a) [Cleaved into: Tumor necrosis factor, membrane form (N-terminal fragment) (NTF); Intracellular domain 1 (ICD1); Intracellular domain 2 (ICD2); C-domain 1; C-domain 2; Tumor necrosis factor, soluble form]	2.01094	2.01285	6.06713	1.04876e-14
426	TNFAIP3	ENSSSCG00000004154	F1S6A4	F1S6A4_PIG	Tumor necrosis factor alpha-induced protein 3 isoform X1	2.0874	2.11256	3.34719	2.73117e-12
427	TNFAIP8L2	ENSSSCG00000006634	F1SSY0	F1SSY0_PIG	Tumor necrosis factor alpha-induced protein 8-like 2	2.0832	2.08887	4.77408	3.39889e-17
428	TNFRSF1A	ENSSSCG00000000708	A0A286ZVH7	A0A286ZVH7_PIG	Tumor necrosis factor receptor superfamily member 1A	1.47211	2.69311	5.70989	7.16175e-06
429	TNFRSF9	ENSSSCG00000003386	F1RII3	F1RII3_PIG	Tumor necrosis factor receptor superfamily member 9 isoform X1	2.07496	2.09243	3.31929	4.96789e-18
430	TNFSF8	ENSSSCG00000036457	A0A287BID6	A0A287BID6_PIG	TNF_2 domain-containing protein	2.06529	2.06511	9.49147	5.11917e-18
431	TP53	ENSSSCG00000017950	A0A287B3I9	A0A287B3I9_PIG	Cellular tumor antigen p53	1.79543	3.31543	5.64019	6.80281e-06
432	TPD52	ENSSSCG00000006156	A0A286ZLX7	A0A286ZLX7_PIG	Uncharacterized protein	-2.96918	-2.97071	6.02966	0.00142806
433	TPST1	ENSSSCG00000007737	F1RJH9	F1RJH9_PIG	Protein-tyrosine sulfotransferase (EC 2.8.2.20)	-2.96182	-2.96407	4.80546	0.00161506
434	TPST2	ENSSSCG00000009963	A0A287B0K0	A0A287B0K0_PIG	Protein-tyrosine sulfotransferase (EC 2.8.2.20)	-2.9613	-2.97004	4.90791	0.00311936
435	TRDMT1	ENSSSCG00000021309	I3LF34	I3LF34_PIG	tRNA (Cytosine(38)-C(5))-methyltransferase isoform a	-2.98247	-2.98395	5.27389	0.000524456
436	TREML1	ENSSSCG00000001613	F1RVL7	F1RVL7_PIG	Ig-like domain-containing protein	1.81336	3.33336	4.37026	7.61831e-05
437	TRIM63	ENSSSCG00000027684	I3L5M6	I3L5M6_PIG	Uncharacterized protein	-2.98269	-2.98472	5.09461	0.000250351
438	TRPC1	ENSSSCG00000011681	A0A287ACS1	A0A287ACS1_PIG	Uncharacterized protein	-2.99008	-2.99091	6.90925	0.000988613
439	TSNAX	ENSSSCG00000010171	A0A286ZZ86	A0A286ZZ86_PIG	Uncharacterized protein	1.49655	2.69555	6.77371	8.51416e-07
440	TSPO	ENSSSCG00000000033	F1SJR8	F1SJR8_PIG	Translocator protein	-2.98662	-2.99108	3.71664	0.000667766
441	TUBA1B	ENSSSCG00000000190	A0A287ADK8	A0A287ADK8_PIG	Tubulin alpha chain	2.0214	2.02168	7.86675	1.43477e-16
442	TUBB	ENSSSCG00000001379	F2Z5B2	F2Z5B2_PIG	Tubulin beta chain	2.01528	2.07783	3.58381	1.0631e-14
443	TUBB1	ENSSSCG00000007523	A5GFX6	A5GFX6_PIG	Tubulin beta chain	1.83735	3.38735	7.42683	1.70286e-05
444	TUBB2B	ENSSSCG00000033655	A0A287A0J1	A0A287A0J1_PIG	Tubulin beta chain	-2.97359	-2.9783	3.77268	0.000298747
445	TYK2	ENSSSCG00000013648	A0A286ZVG5	A0A286ZVG5_PIG	Tyrosine-protein kinase (EC 2.7.10.2)	-2.96457	-2.96891	3.81419	0.00207084
446	TYR	ENSSSCG00000026409	Q4R1H3	Q4R1H3_PIG	Tyrosinase	1.8238	3.3738	5.03747	6.95254e-05
447	TYRP1	ENSSSCG00000005193	F6Q7U8	F6Q7U8_PIG	5,6-dihydroxyindole-2-carboxylic acid oxidase	1.79372	3.31372	4.97155	7.25491e-05
448	TYW3	ENSSSCG00000003779	F1S9Q7	F1S9Q7_PIG	tRNA wybutosine-synthesizing protein 3 homolog	2.0103	3.7303	9.07534	7.80804e-05
449	UBE2D3	ENSSSCG00000035622	A0A286ZRY5	A0A286ZRY5_PIG	UBIQUITIN_CONJUGAT_2 domain-containing protein	1.47724	2.68724	4.89662	0.00177349
450	UBE2V1	ENSSSCG00000030632	A0A287BSL7	A0A287BSL7_PIG	UBIQUITIN_CONJUGAT_2 domain-containing protein	1.78481	3.30581	4.36844	0.00288044
451	UBL7	ENSSSCG00000001907	F1SIE4	F1SIE4_PIG	Ubiquitin-like protein 7	-2.95423	-2.96155	3.54518	0.00154237
452	UFL1	ENSSSCG00000004339	A0A287AKP6	A0A287AKP6_PIG	Uncharacterized protein	-2.95088	-2.959	4.99332	0.00363954
453	UNC45B	ENSSSCG00000017717	A0A287B0D1	A0A287B0D1_PIG	Protein unc-45 homolog B (Protein unc-45 homolog B isoform 2)	-2.94838	-2.9548	3.13837	0.00197421
454	UQCC2	ENSSSCG00000030668	F1RZQ9	F1RZQ9_PIG	Ubiquinol-cytochrome-c reductase complex assembly factor 2	-2.96048	-2.96845	3.0569	0.00248232
455	USF3	ENSSSCG00000011918	F1SP92	F1SP92_PIG	Basic helix-loop-helix domain-containing protein USF3 isoform X1	1.45591	2.65491	5.62904	7.09559e-06
456	VARS	ENSSSCG00000038950	A0A287BPW4	A0A287BPW4_PIG	GST C-terminal domain-containing protein	1.47301	2.69301	4.57145	2.61384e-05
457	VARS2	ENSSSCG00000001384	A0A287A5A0	A0A287A5A0_PIG	Valine--tRNA ligase, mitochondrial	-2.9425	-2.94345	6.28623	0.000132026
458	VAV1	ENSSSCG00000013553	A0A286ZQX2	A0A286ZQX2_PIG	Proto-oncogene vav	1.77211	3.29311	5.70989	2.61715e-05
459	VIP	ENSSSCG00000004078	E0Y441	E0Y441_PIG	VIP peptides (VIP peptides isoform 1 preproprotein) (Vasoactive intestinal peptide/PHI)	1.96741	1.96761	8.05871	1.32757e-20
460	VIPR1	ENSSSCG00000011280	A0A287BT69	A0A287BT69_PIG	Vasoactive intestinal polypeptide receptor 1	1.96655	1.96888	5.68883	6.40802e-19
461	VIPR2	ENSSSCG00000016403	A0A287ACB8	A0A287ACB8_PIG	Uncharacterized protein	1.94202	1.96309	3.2449	6.28739e-19
462	XCL1	ENSSSCG00000006298	F1RPV4	F1RPV4_PIG	Lymphotactin isoform X1	2.02842	3.15052	4.96441	1.70043e-08
463	YWHAZ	ENSSSCG00000006062	A0A287AXR5	A0A287AXR5_PIG	14_3_3 domain-containing protein	-2.96491	-2.97347	4.97225	0.00251571
464		ENSSSCG00000000273	F1SFQ6	F1SFQ6_PIG	Proline-rich protein 13 isoform 2	-3.01842	-3.02338	3.75941	0.000191844
465		ENSSSCG00000001927	A0A287A7V3	A0A287A7V3_PIG	Beta-hexosaminidase (EC 3.2.1.52)	-2.8176	-2.8192	5.2535	0.00205735
466		ENSSSCG00000002281	F1SA56	F1SA56_PIG	Protein farnesyltransferase subunit beta (FTase-beta) (EC 2.5.1.58)	1.63774	2.75984	6.06534	2.23973e-07
467		ENSSSCG00000002907	A0A287A808	A0A287A808_PIG	Cytochrome c oxidase subunit	-3.42686	-3.43585	3.33506	2.95869e-06
468		ENSSSCG00000003403	F1RIF6	F1RIF6_PIG	Uncharacterized protein	7.42231	7.44104	7.76157	7.83255e-19
469		ENSSSCG00000003520	F2Z5W2	F2Z5W2_PIG	Cell division control protein 42 homolog (Cell division control protein 42 homolog isoform 2)	2.06229	3.18439	3.16506	4.74354e-09
470		ENSSSCG00000004703	A0A286ZRC9	A0A286ZRC9_PIG	Creatine kinase U-type, mitochondrial isoform 1	-3.41711	-3.41911	5.44046	6.49227e-06
471		ENSSSCG00000006286	F1RSC6	F1RSC6_PIG	E-selectin	2.10703	2.10747	7.75178	1.08282e-12
472		ENSSSCG00000007085	P60982	DEST_PIG	Destrin (Actin-depolymerizing factor) (ADF)	-3.36765	-3.37193	4.15841	0.000125894
473		ENSSSCG00000007224	Q2VBJ8	Q2VBJ8_PIG	Beta-defensin	-3.03042	-3.03837	5.04337	0.00195386
474		ENSSSCG00000007527	A5A752	EDN3_PIG	Endothelin-3 (ET-3) (Preproendothelin-3) (PPET3)	1.7109	2.833	7.69987	7.85787e-09
475		ENSSSCG00000008070	F1SUF4	F1SUF4_PIG	Uncharacterized protein	2.05987	3.18197	3.11444	2.02762e-09
476		ENSSSCG00000009221	A0A287AU27	A0A287AU27_PIG	Dentin sialophosphoprotein isoform X1 (Dentin sialophosphoprotein preproprotein)	-3.36886	-3.37288	4.09873	0.000129202
477		ENSSSCG00000010931	A0A287BI19	A0A287BI19_PIG	BTB domain-containing protein	2.47549	3.59759	7.60505	6.6202e-06
478		ENSSSCG00000011234	F1RRD9	F1RRD9_PIG	MARVEL domain-containing protein	1.97562	3.09772	8.85111	1.29244e-10
479		ENSSSCG00000011850	A0A287B5M2	A0A287B5M2_PIG	Uncharacterized protein	-3.03607	-3.04055	3.87808	0.0013141
480		ENSSSCG00000011851	A0A286ZPU5	A0A286ZPU5_PIG	Uncharacterized protein	-3.03689	-3.04473	3.57996	0.00234227
481		ENSSSCG00000014071	A0A287BJ88	A0A287BJ88_PIG	Transcription factor BTF3	2.25629	3.37839	8.80555	1.40793e-09
482		ENSSSCG00000016597	A0A287A5Z9	A0A287A5Z9_PIG	Protection of telomeres protein 1 isoform X1	-3.00635	-3.01521	4.8372	0.00179186
483		ENSSSCG00000022864	I3L8I5	I3L8I5_PIG	Eukaryotic translation initiation factor 6 (eIF-6)	1.6655	2.7876	5.66091	2.61334e-06
484		ENSSSCG00000023325	A0A286ZX40	A0A286ZX40_PIG	Aminoacylase-1	2.46332	3.58542	3.84183	3.38273e-09
485		ENSSSCG00000024791	O62680	CD59_PIG	CD59 glycoprotein (MAC-inhibitory protein) (MAC-IP) (Membrane attack complex inhibition factor) (MACIF) (Protectin) (CD antigen CD59)	5.25652	5.25952	8.85282	3.21104e-17
486		ENSSSCG00000025644	A0ZPR3	A0ZPR3_PIG	CD1A antigen	6.18752	6.19558	8.00458	3.71612e-20
487		ENSSSCG00000031117	A0A287ABU6	A0A287ABU6_PIG	Dihydrofolate reductase (Dihydrofolate reductase isoform 1)	-3.34656	-3.35007	5.07381	2.3893e-05
488		ENSSSCG00000033871	A0A287AJ72	A0A287AJ72_PIG	Anaphase-promoting complex subunit 10	2.40027	3.52237	4.46777	1.0938e-09
489		ENSSSCG00000034914	A0A287A0S0	A0A287A0S0_PIG	Uncharacterized protein	5.74339	5.755	6.80191	1.17675e-18
490		ENSSSCG00000035686	A0A286ZKX2	A0A286ZKX2_PIG	Citrate synthase	-3.55012	-3.55203	5.51907	1.68088e-09
491		ENSSSCG00000036274	A0A287B177	A0A287B177_PIG	UDP-glucuronosyltransferase (EC 2.4.1.17)	-2.95266	-2.95525	4.93157	0.00242234
492		ENSSSCG00000036331	F1S574	F1S574_PIG	Alpha-amylase (EC 3.2.1.1)	2.40104	3.52314	4.54446	5.83304e-06
493		ENSSSCG00000038506	A0A286ZW08	A0A286ZW08_PIG	Membrane cofactor protein	2.10952	3.23162	8.92017	1.43703e-09
494		ENSSSCG00000038947	A0A286ZK74	A0A286ZK74_PIG	RRM domain-containing protein	-2.82616	-2.82993	3.94269	0.00130696
495		ENSSSCG00000039214	P26889	IL1B_PIG	Interleukin-1 beta (IL-1 beta)	3.23229	3.28998	4.84122	3.6903e-13

## Sheet: Dataset 1.2
dataset 1.2. Differentially expressed genes (DEGs) identified after incubation of IPEC-1 with EPS
No.	Gene_name	ENSEMBLGENE	Entry (UNIPROT)	Entry name	Protein names	logFC	unshrunk.logFC	logCPM	PValue
1	ACYP1	ENSSSCG00000002379	J9JIK5	J9JIK5_PIG	Acylphosphatase (EC 3.6.1.7)	2.82885	4.24218	7.14548	1.42312e-07
2	ADCYAP1R1	ENSSSCG00000016672	E5F1H6	E5F1H6_PIG	Pituitary adenylate cyclase-activating polypeptide type I receptor isoform 3 (Pituitary adenylate cyclase-activating polypeptide type I receptor short form)	2.55374	3.72485	6.25033	1.41226e-09
3	AGPAT3	ENSSSCG00000038081	B8XTR1	B8XTR1_PIG	1-acyl-sn-glycerol-3-phosphate acyltransferase gamma isoform X1 (1-acylglycerol-3-phosphate O-acyltransferase 3)	2.65617	3.8695	9.01466	2.28252e-08
4	AHCYL1	ENSSSCG00000006816	E7EI18	E7EI18_PIG	Adenosylhomocysteinase-like protein 1 (EC 3.3.1.1)	2.44808	3.86142	7.53762	3.88384e-08
5	AIMP2	ENSSSCG00000024245	A0A286ZVS9	A0A286ZVS9_PIG	Uncharacterized protein	2.10194	3.25407	6.03665	1.01215e-07
6	APC	ENSSSCG00000014207	A0A286ZSN0	A0A286ZSN0_PIG	Uncharacterized protein	1.94963	3.06187	6.9716	0.000410097
7	APPL2	ENSSSCG00000000841	A0A287B924	A0A287B924_PIG	Uncharacterized protein	2.53616	3.68829	6.40177	1.19511e-07
8	ASCC1	ENSSSCG00000023130	F1SU93	F1SU93_PIG	KH domain-containing protein	2.53939	3.7305	9.99501	1.74241e-11
9	ASF1B	ENSSSCG00000013772	B6DX84	B6DX84_PIG	ASF1B (Histone chaperone ASF1B)	2.06945	3.28278	9.27534	6.24789e-08
10	ATF4	ENSSSCG00000000084	A0A287B7N6	A0A287B7N6_PIG	BZIP domain-containing protein	2.54113	3.75226	6.71874	1.52425e-11
11	AZIN1	ENSSSCG00000023873	B2ZDY9	B2ZDY9_PIG	Antizyme inhibitor 1	1.96202	3.07294	9.41911	3.86443e-05
12	AZIN2	ENSSSCG00000003619	F1SV82	F1SV82_PIG	Uncharacterized protein	1.95042	3.06153	5.90304	4.36151e-05
13	BZW2	ENSSSCG00000023118	A0A286ZT34	A0A286ZT34_PIG	W2 domain-containing protein	2.11758	3.3287	8.61769	1.52887e-05
14	CASQ1	ENSSSCG00000006390	F1RJW7	F1RJW7_PIG	Calsequestrin	2.24575	3.65909	5.87656	1.47115e-05
15	CC2D1A	ENSSSCG00000013761	A0A287AAX8	A0A287AAX8_PIG	Coiled-coil and C2 domain containing 1A	1.72373	2.85705	6.75494	3.35071e-05
16	CCDC91	ENSSSCG00000024232	A0A286ZKC4	A0A286ZKC4_PIG	Coiled-coil domain-containing protein 91 isoform 1	1.71643	2.84975	8.83944	1.67585e-06
17	CCT7	ENSSSCG00000008303	A0A287AKF5	A0A287AKF5_PIG	Uncharacterized protein	1.83503	2.96835	8.30426	2.02459e-06
18	CD163	ENSSSCG00000033146	A0A287A7T0	A0A287A7T0_PIG	Scavenger receptor cysteine-rich type 1 protein M130	2.21269	3.62602	6.68685	3.95592e-07
19	CD2	ENSSSCG00000006736	A0A287BCW0	A0A287BCW0_PIG	T-cell surface antigen CD2 isoform 2	2.00253	3.21586	5.90838	2.60596e-06
20	CD200R1	ENSSSCG00000011925	A0A287AJF6	A0A287AJF6_PIG	Ig-like domain-containing protein	1.91467	3.02578	6.55494	5.24012e-12
21	CD200R1	ENSSSCG00000011925	A0A287AJF6	A0A287AJF6_PIG	Ig-like domain-containing protein	1.91478	3.02702	7.4714	2.39451e-06
22	CD82	ENSSSCG00000029521	B7ZEQ3	B7ZEQ3_PIG	Tetraspanin	1.87218	2.9831	6.96975	0.000405666
23	CD86	ENSSSCG00000011877	F1SQ22	F1SQ22_PIG	Ig-like domain-containing protein	1.86866	2.97977	6.94385	5.2853e-06
24	CDS2	ENSSSCG00000030123	A0A287BFG8	A0A287BFG8_PIG	Phosphatidate cytidylyltransferase (EC 2.7.7.41)	1.85761	2.96985	5.88787	1.43823e-09
25	CDSN	ENSSSCG00000030903	A0A287AKM8	A0A287AKM8_PIG	Corneodesmosin	1.66681	2.78925	9.67667	3.58543e-08
26	CELA2A	ENSSSCG00000003459	P08419	CEL2A_PIG	Chymotrypsin-like elastase family member 2A (EC 3.4.21.71) (Elastase-2) (Elastase-2A)	1.77697	2.89942	10.1122	1.91432e-05
27	CFL2	ENSSSCG00000001959	Q5G6V9	COF2_PIG	Cofilin-2 (Cofilin, muscle isoform)	1.71518	2.83763	8.633	3.18429e-05
28	CKMT2	ENSSSCG00000014128	A0A286ZQI3	A0A286ZQI3_PIG	Uncharacterized protein	-3.74732	-4.15317	7.77661	6.54975e-09
29	CLUAP1	ENSSSCG00000007955	A0A287AY82	A0A287AY82_PIG	Clusterin-associated protein 1 isoform 1	1.7037	2.8129	7.11962	9.49618e-06
30	CMKLR1	ENSSSCG00000031346	B1PHQ8	CML1_PIG	Chemokine-like receptor 1	1.80587	2.91507	7.64802	0.000306198
31	CNFN	ENSSSCG00000027022	F1RGI5	F1RGI5_PIG	Uncharacterized protein	1.66016	2.79348	5.0351	0.00010569
32	CNOT2	ENSSSCG00000000502	A0A287AIC3	A0A287AIC3_PIG	NOT2_3_5 domain-containing protein	1.91493	3.02585	6.74845	9.83156e-07
33	CNPY3	ENSSSCG00000001651	A5GFQ5	CNPY3_PIG	Protein canopy homolog 3 (Trinucleotide repeat-containing gene 5 protein)	2.04135	3.25468	6.28127	7.57983e-07
34	COG4	ENSSSCG00000027973	I3LF91	I3LF91_PIG	Conserved oligomeric Golgi complex subunit 4 (Conserved oligomeric Golgi complex subunit 4 isoform 1)	1.67795	2.78715	5.965	9.01591e-07
35	COPB1	ENSSSCG00000013392	F1S982	F1S982_PIG	Coatomer subunit beta (Beta-coat protein)	1.73598	2.87818	6.7386	1.30669e-07
36	COPS5	ENSSSCG00000006203	A0A287A976	A0A287A976_PIG	MPN domain-containing protein	1.70934	2.85154	5.89409	0.00014098
37	COPS6	ENSSSCG00000034893	A0A287AB66	A0A287AB66_PIG	COP9 signalosome complex subunit 6	-3.79837	-4.20976	7.88323	6.35797e-05
38	CORT	ENSSSCG00000027822	F1RIF7	F1RIF7_PIG	Somatostatin domain-containing protein	1.63556	2.74476	7.42898	1.1881e-07
39	CPNE1	ENSSSCG00000007306	F1S4V8	F1S4V8_PIG	Copine-1 isoform a	-3.786	-4.19343	9.94986	3.05292e-06
40	CPSF6	ENSSSCG00000038031	A0A286ZMZ2	A0A286ZMZ2_PIG	RRM domain-containing protein	1.74133	2.87465	9.36581	8.34415e-06
41	CRHR2	ENSSSCG00000033514	A0A286ZSJ2	A0A286ZSJ2_PIG	Uncharacterized protein	1.65985	2.79317	9.49916	1.27641e-07
42	CRYZ	ENSSSCG00000003780	A0A287AHU8	A0A287AHU8_PIG	Quinone oxidoreductase	1.63847	2.78067	5.64158	3.05371e-07
43	CSF1	ENSSSCG00000037449	A0A287BPE2	A0A287BPE2_PIG	Macrophage colony-stimulating factor 1 (CSF-1) (MCSF)	7.44238	8.56651	6.65521	1.01012e-07
44	CSTF1	ENSSSCG00000007494	A0A286ZS72	A0A286ZS72_PIG	WD_REPEATS_REGION domain-containing protein	1.74073	2.87405	6.68747	8.71514e-06
45	CTDSP2	ENSSSCG00000031707	A0A287ASU1	A0A287ASU1_PIG	Carboxy-terminal domain RNA polymerase II polypeptide A small phosphatase 2	-3.71569	-4.12714	8.60813	4.1547e-06
46	CWC27	ENSSSCG00000016942	A0A286ZNY9	A0A286ZNY9_PIG	PPIase cyclophilin-type domain-containing protein	1.61469	2.73713	8.76909	4.15019e-07
47	DCN	ENSSSCG00000000915	F1SQ10	F1SQ10_PIG	Decorin	1.58967	2.69887	7.72802	2.65414e-07
48	DHX15	ENSSSCG00000008756	A0A287AQJ7	A0A287AQJ7_PIG	Pre-mRNA-splicing factor ATP-dependent RNA helicase DHX15	1.62438	2.7577	5.30902	1.86937e-07
49	DIRAS3	ENSSSCG00000003797	Q15B95	Q15B95_PIG	GTP-binding RAS-like 3 (GTP-binding RAS-like protein 3)	1.55489	2.67734	6.79486	4.68193e-07
50	DLX5	ENSSSCG00000038838	A0A287AIX4	A0A287AIX4_PIG	Homeobox protein DLX-5	1.55958	2.6929	8.61492	5.41011e-05
51	DPH5	ENSSSCG00000006859	F1S569	F1S569_PIG	Diphthine methyl ester synthase isoform a	1.57514	2.71734	7.20975	5.60672e-08
52	EGR4	ENSSSCG00000036364	K4EHP5	K4EHP5_PIG	Early growth response 4	-3.65349	-3.66348	9.58321	0.000127816
53	EHMT2	ENSSSCG00000001420	F1RQW9	F1RQW9_PIG	Uncharacterized protein	1.5584	2.78284	5.17344	3.98175e-05
54	ELF5	ENSSSCG00000013301	F1SGT0	F1SGT0_PIG	ETS-related transcription factor Elf-5 isoform 2	1.40135	2.40527	5.52615	0.000641322
55	ELOVL3	ENSSSCG00000010577	D0G6S7	D0G6S7_PIG	Elongation of very long chain fatty acids protein 3 (EC 2.3.1.199) (3-keto acyl-CoA synthase ELOVL3) (ELOVL fatty acid elongase 3) (ELOVL FA elongase 3) (Very long chain 3-ketoacyl-CoA synthase 3) (Very long chain 3-oxoacyl-CoA synthase 3)	1.80468	3.22668	6.12666	8.7816e-05
56	EMP1	ENSSSCG00000036723	A0A287B0D8	A0A287B0D8_PIG	Epithelial membrane protein 1	-3.33133	-3.33229	7.71943	0.000676811
57	ENAM	ENSSSCG00000008938	F1RUQ1	F1RUQ1_PIG	Enamelin	1.6071	2.83154	9.07379	0.000299467
58	ENO3	ENSSSCG00000017904	A0A286ZSQ1	A0A286ZSQ1_PIG	Beta-enolase	1.70896	3.04216	6.54103	5.40902e-06
59	EPCAM	ENSSSCG00000008429	Q75QW1	EPCAM_PIG	Epithelial cell adhesion molecule (Ep-CAM) (Tumor-associated calcium signal transducer 1) (CD antigen CD326)	-3.33722	-3.34363	10.3256	2.00565e-07
60	ERBB2	ENSSSCG00000017497	F1RWM5	F1RWM5_PIG	Receptor protein-tyrosine kinase (EC 2.7.10.1)	-3.33133	-3.33229	10.5592	0.00142967
61	ERGIC2	ENSSSCG00000000536	A0A287B7M4	A0A287B7M4_PIG	COPIIcoated_ERV domain-containing protein	1.43345	2.52545	9.5808	6.96055e-07
62	ESR1	ENSSSCG00000025777	A0A288CG40	A0A288CG40_PIG	Estrogen receptor	1.75812	3.18012	6.56934	1.34212e-05
63	EWSR1	ENSSSCG00000009974	A0A286ZXI2	A0A286ZXI2_PIG	Uncharacterized protein	1.66196	2.99516	8.27545	2.73631e-06
64	FAAH	ENSSSCG00000003901	A0A287B2N9	A0A287B2N9_PIG	Fatty-acid amide hydrolase 1	1.71478	3.13678	5.81607	1.2152e-06
65	FABP1	ENSSSCG00000008214	A0A2C9F382	A0A2C9F382_PIG	Fatty acid-binding protein, liver	1.51715	2.74159	7.59721	0.000246485
66	FASLG	ENSSSCG00000022226	I3L6W5	I3L6W5_PIG	Tumor necrosis factor ligand superfamily member 6	-3.19607	-3.19816	8.00758	5.03761e-05
67	FDPS	ENSSSCG00000006512	D0G6X4	D0G6X4_PIG	Farnesyl diphosphate synthase (Farnesyl pyrophosphate synthase isoform X1) (Farnesyl pyrophosphate synthase isoform a)	-3.20644	-3.20803	9.1619	0.00016378
68	FHL5	ENSSSCG00000004340	F1RY03	F1RY03_PIG	Uncharacterized protein	1.35835	2.45035	5.97158	5.01597e-05
69	FOS	ENSSSCG00000002383	A0A140TAJ8	A0A140TAJ8_PIG	Proto-oncogene c-Fos	-2.1789	-2.18133	5.97966	2.44275e-05
70	FOSL2	ENSSSCG00000032527	A0A286ZJV5	A0A286ZJV5_PIG	BZIP domain-containing protein	-2.241	-2.24848	8.94953	2.21001e-06
71	FOXP3	ENSSSCG00000012300	F1RW37	F1RW37_PIG	Fork-head domain-containing protein	1.60185	2.93505	7.54096	1.51618e-05
72	FRZB	ENSSSCG00000016018	F1RYL4	F1RYL4_PIG	Secreted frizzled-related protein 3	-2.16143	-2.17522	9.3558	3.48919e-06
73	GALNS	ENSSSCG00000002645	A0A287B7U9	A0A287B7U9_PIG	N-acetylgalactosamine-6-sulfatase	1.22504	2.72504	9.03537	0.00189137
74	HIST1H2BD	ENSSSCG00000021411	F2Z584	F2Z584_PIG	Histone H2B	1.44586	2.94586	5.86682	1.45558e-05
75	HNRNPA1	ENSSSCG00000000288	A0A286ZPE3	A0A286ZPE3_PIG	Uncharacterized protein	1.44005	2.94005	6.79563	0.00120601
76	HOXA10	ENSSSCG00000021204	F1SHT6	F1SHT6_PIG	Uncharacterized protein	1.35027	2.57027	10.3816	9.43204e-05
77	HPCA	ENSSSCG00000032664	Q06AT1	HPCA_PIG	Neuron-specific calcium-binding protein hippocalcin	1.4651	2.7983	9.41292	1.00602e-05
78	HRG	ENSSSCG00000011801	F1SFI5	F1SFI5_PIG	Histidine-rich glycoprotein	1.35066	2.57066	6.09219	4.83777e-05
79	CHEK2	ENSSSCG00000034864	A0A286ZMG9	A0A286ZMG9_PIG	Serine/threonine-protein kinase Chk2 isoform X4	1.83456	2.96788	10.1182	3.03637e-11
80	CHI3L1	ENSSSCG00000015476	A0A287BKG2	A0A287BKG2_PIG	Chitinase-3-like protein 1	1.82459	2.96679	9.68608	4.68078e-07
81	CHUK	ENSSSCG00000010548	F1S8V5	F1S8V5_PIG	Protein kinase domain-containing protein	-3.84698	-4.26247	7.84446	7.73181e-08
82	IFIT1	ENSSSCG00000010452	F1SCY1	F1SCY1_PIG	Uncharacterized protein	6.11089	7.26302	7.78836	1.13843e-10
83	IFNGR1	ENSSSCG00000004156	F1S692	F1S692_PIG	Interferon gamma receptor 1	6.84486	8.25819	7.14324	2.9171e-07
84	IKBKG	ENSSSCG00000012825	A0A288CFY7	A0A288CFY7_PIG	NF-kappa-B essential modulator	1.46738	2.96738	9.86876	2.37009e-05
85	IL1B2	ENSSSCG00000008087	F1SUB9	F1SUB9_PIG	Multifunctional fusion protein [Includes: Interleukin-1; Interleukin-1 beta]	4.93639	6.1075	8.91108	1.36444e-11
86	IL23A	ENSSSCG00000033520	Q9N2H9	IL23A_PIG	Interleukin-23 subunit alpha (IL-23 subunit alpha) (IL-23-A) (Interleukin-23 subunit p19) (IL-23p19)	3.03268	4.22379	9.02999	4.74158e-11
87	IL34	ENSSSCG00000040629	A0A287A948	A0A287A948_PIG	Interleukin-34 isoform 1	1.25698	2.34898	7.68849	5.61002e-06
88	IL4	ENSSSCG00000014282	A0A287BPS1	A0A287BPS1_PIG	Interleukin-4	1.5854	3.0074	7.68849	6.84845e-06
89	NFKB1	ENSSSCG00000030957	A0A287AVR3	A0A287AVR3_PIG	Uncharacterized protein	2.41523	3.62856	8.68521	3.88396e-08
90	NKAP	ENSSSCG00000012613	F1RUA7	F1RUA7_PIG	Nkap_C domain-containing protein	2.38922	3.51335	7.47007	1.318e-12
91	NPEPL1	ENSSSCG00000007517	A0A287AFW2	A0A287AFW2_PIG	CYTOSOL_AP domain-containing protein	2.12826	3.31938	7.44637	1.82309e-05
92	PCCB	ENSSSCG00000011653	A0A2C9F392	A0A2C9F392_PIG	Propionyl-CoA carboxylase beta chain, mitochondrial	1.32786	2.54786	6.9388	8.62077e-05
93	PDCD10	ENSSSCG00000011739	F2Z5R5	F2Z5R5_PIG	Programmed cell death protein 10	-3.40894	-3.41658	8.59019	1.17239e-05
94	PDSS2	ENSSSCG00000036168	D0G786	D0G786_PIG	Decaprenyl-diphosphate synthase subunit 2 (Decaprenyl-diphosphate synthase subunit 2 isoform X1) (Prenyl (Decaprenyl) diphosphate synthase subunit 2)	1.61572	2.74904	8.40767	3.51907e-07
95	PMCH	ENSSSCG00000000858	F1SRJ6	F1SRJ6_PIG	Pro-MCH preproprotein	1.34756	2.56756	9.56369	0.000940899
96	POFUT1	ENSSSCG00000007244	A0A287A6I4	A0A287A6I4_PIG	Uncharacterized protein	-3.388	-3.38993	10.5167	0.000363495
97	PRKCSH	ENSSSCG00000013627	F1S596	F1S596_PIG	Glucosidase 2 subunit beta isoform 2 (Glucosidase 2 subunit beta isoform X1)	1.2195	2.4395	8.78538	0.000224639
98	PSTPIP1	ENSSSCG00000001867	F1SJ92	F1SJ92_PIG	Proline-serine-threonine phosphatase-interacting protein 1 isoform 1	1.33544	2.55544	5.09892	0.00037206
99	TFIP11	ENSSSCG00000009962	Q06AK6	TFP11_PIG	Tuftelin-interacting protein 11 (Septin and tuftelin-interacting protein 1) (STIP-1)	1.60684	3.02884	6.95015	2.99451e-06
100	TKT	ENSSSCG00000021408	A8U4R4	A8U4R4_PIG	Transketolase	1.48694	2.98694	5.58165	0.000258327
101	TLR4	ENSSSCG00000005503	F1SMI0	F1SMI0_PIG	Toll-like receptor 4 (Toll-like receptor 4 isoform 1) (Toll-like receptor 4 isoform A)	2.77498	3.9861	6.20365	4.73284e-11
102	TNF	ENSSSCG00000001404	P23563	TNFA_PIG	Tumor necrosis factor (Cachectin) (TNF-alpha) (Tumor necrosis factor ligand superfamily member 2) (TNF-a) [Cleaved into: Tumor necrosis factor, membrane form (N-terminal fragment) (NTF); Intracellular domain 1 (ICD1); Intracellular domain 2 (ICD2); C-domain 1; C-domain 2; Tumor necrosis factor, soluble form]	2.59069	3.71483	7.54397	6.58209e-08
103	TPST2	ENSSSCG00000009963	A0A287B0K0	A0A287B0K0_PIG	Protein-tyrosine sulfotransferase (EC 2.8.2.20)	-3.35013	-3.35887	9.28208	4.25004e-08
104	TRPC1	ENSSSCG00000011681	A0A287ACS1	A0A287ACS1_PIG	Uncharacterized protein	-3.37891	-3.37975	7.41865	0.00157683
105	TSNAX	ENSSSCG00000010171	A0A286ZZ86	A0A286ZZ86_PIG	Uncharacterized protein	1.48649	2.98649	10.5529	2.39404e-05
106	TYR	ENSSSCG00000026409	Q4R1H3	Q4R1H3_PIG	Tyrosinase	1.39973	2.62417	4.87522	6.89769e-06
107	TYRP1	ENSSSCG00000005193	F6Q7U8	F6Q7U8_PIG	5,6-dihydroxyindole-2-carboxylic acid oxidase	1.50745	2.84065	7.60764	6.83442e-05
108	UFL1	ENSSSCG00000004339	A0A287AKP6	A0A287AKP6_PIG	Uncharacterized protein	1.30609	2.80609	10.3149	0.00221438
109	VAV1	ENSSSCG00000013553	A0A286ZQX2	A0A286ZQX2_PIG	Proto-oncogene vav	1.38331	2.60775	6.09051	2.91919e-05
110	WIF1	ENSSSCG00000030998	K7GQ27	K7GQ27_PIG	Wnt inhibitory factor 1	7.20083	8.41416	6.1333	3.0289e-07
111	ZC3HAV1	ENSSSCG00000016512	A0A287B525	A0A287B525_PIG	Uncharacterized protein	8.39209	9.60322	10.0106	1.74939e-07
112		ENSSSCG00000002281	F1SA56	F1SA56_PIG	Protein farnesyltransferase subunit beta (FTase-beta) (EC 2.5.1.58)	1.39658	2.48858	7.61109	1.00542e-07
113		ENSSSCG00000002877	A0A287A0T6	A0A287A0T6_PIG	Zinc finger protein 181 isoform X2	8.84486	10.036	9.36546	1.49373e-06
114		ENSSSCG00000007085	P60982	DEST_PIG	Destrin (Actin-depolymerizing factor) (ADF)	-3.63504	-4.03956	9.92381	0.000583348
115		ENSSSCG00000009221	A0A287AU27	A0A287AU27_PIG	Dentin sialophosphoprotein isoform X1 (Dentin sialophosphoprotein preproprotein)	-3.68475	-4.09509	9.86413	9.82771e-11
116		ENSSSCG00000011850	A0A287B5M2	A0A287B5M2_PIG	Uncharacterized protein	-3.4249	-3.42938	9.38748	0.00122034
117		ENSSSCG00000014071	A0A287BJ88	A0A287BJ88_PIG	Transcription factor BTF3	2.01616	3.14029	10.8649	8.31874e-09
118		ENSSSCG00000023325	A0A286ZX40	A0A286ZX40_PIG	Aminoacylase-1	2.11512	3.28623	5.9902	3.04228e-06
119		ENSSSCG00000038947	A0A286ZK74	A0A286ZK74_PIG	RRM domain-containing protein	1.44005	2.94005	6.79563	0.000436143

## Sheet: Dataset 1.3
dataset 1.3. Differentially expressed genes (DEGs) identified after treatment of IPEC-1 with EPS and challenge ETEC
No.	Gene_name	ENSEMBLGENE	Entry (UNIPROT)	Entry name	Protein names	logFC	unshrunk.logFC	logCPM	PValue
1	ADCYAP1R1	ENSSSCG00000016672	E5F1H6	E5F1H6_PIG	Pituitary adenylate cyclase-activating polypeptide type I receptor isoform 3 (Pituitary adenylate cyclase-activating polypeptide type I receptor short form)	1.98869	2.48413	5.68328	1.50125e-08
2	ADGRE5	ENSSSCG00000013775	A0A287B0F5	A0A287B0F5_PIG	CD97 antigen isoform 3 preproprotein	1.90186	2.37162	6.06121	1.6541e-12
3	ADORA1	ENSSSCG00000021059	I3LEN5	I3LEN5_PIG	Adenosine receptor A1	1.97958	2.46472	7.99121	2.38002e-08
4	AGR2	ENSSSCG00000015363	A0A287AM82	A0A287AM82_PIG	Anterior gradient protein 2 homolog (Anterior gradient protein 2 homolog isoform X1)	-4.46713	-4.80017	6.65142	1.06357e-08
5	AHCYL1	ENSSSCG00000006816	E7EI18	E7EI18_PIG	Adenosylhomocysteinase-like protein 1 (EC 3.3.1.1)	1.94987	2.42586	9.03469	1.08631e-08
6	AMELY	ENSSSCG00000031650	A0A287AP90	A0A287AP90_PIG	Uncharacterized protein	1.84138	2.32239	3.97011	2.62415e-12
7	AMPH	ENSSSCG00000024136	I3L8X6	I3L8X6_PIG	Uncharacterized protein	1.80339	2.30162	7.9418	1.43119e-12
8	ANKRD60	ENSSSCG00000007511	A5GFM9	A5GFM9_PIG	Orthologue of H. sapiens chromosome 20 open reading frame 86	-4.51884	-4.84486	6.84932	5.39745e-09
9	APPL2	ENSSSCG00000000841	A0A287B924	A0A287B924_PIG	Uncharacterized protein	1.99961	2.49415	4.92984	2.0761e-09
10	AREG	ENSSSCG00000008963	Q9BDH3	Q9BDH3_PIG	Amphiregulin short form	1.79986	2.2761	4.78705	3.53099e-09
11	ARR3	ENSSSCG00000012379	A0A140TAK5	A0A140TAK5_PIG	Arrestin-C	5.4587	6.29197	10.5866	2.99132e-10
12	ATG4C	ENSSSCG00000003816	A0A287BLN8	A0A287BLN8_PIG	Cysteine protease (EC 3.4.22.-)	5.32524	6.19937	7.49158	6.15749e-14
13	AUTS2	ENSSSCG00000007727	F1RJJ8	F1RJJ8_PIG	Uncharacterized protein	1.648	2.12983	4.15435	1.93362e-06
14	AXL	ENSSSCG00000038806	A0A287A9T7	A0A287A9T7_PIG	Uncharacterized protein	1.68423	2.16612	10.0826	2.85772e-07
15	BTG1	ENSSSCG00000035790	A5YRP0	A5YRP0_PIG	B-cell translocation gene 1 (B-cell translocation protein 1)	5.26208	6.03704	8.87502	6.29468e-14
16	BZW1	ENSSSCG00000016094	F1SI55	F1SI55_PIG	Basic leucine zipper and W2 domain-containing protein 1	1.69807	2.19115	5.26837	1.27321e-08
17	CALML4	ENSSSCG00000026517	I3LQD0	I3LQD0_PIG	Uncharacterized protein	1.60079	2.28221	5.18471	1.39064e-06
18	CASQ1	ENSSSCG00000006390	F1RJW7	F1RJW7_PIG	Calsequestrin	1.96363	2.8471	10.3672	6.30816e-09
19	CATIP	ENSSSCG00000016187	F1SRZ9	F1SRZ9_PIG	Uncharacterized protein	1.75456	2.65113	6.82039	1.36052e-10
20	CCDC84	ENSSSCG00000015102	F1SAJ0	F1SAJ0_PIG	Coiled-coil domain-containing protein 84	1.68588	2.58439	6.66602	4.28599e-08
21	CCDC91	ENSSSCG00000024232	A0A286ZKC4	A0A286ZKC4_PIG	Coiled-coil domain-containing protein 91 isoform 1	1.68289	2.58091	4.44205	7.5884e-07
22	CCPG1	ENSSSCG00000004610	A0A287ABM8	A0A287ABM8_PIG	Cell cycle progression protein 1 isoform 1	1.86057	2.75718	4.50654	6.88466e-08
23	CCT7	ENSSSCG00000008303	A0A287AKF5	A0A287AKF5_PIG	Uncharacterized protein	1.81662	2.708	6.93343	2.37355e-07
24	CD14	ENSSSCG00000014369	A2SW51	A2SW51_PIG	Monocyte differentiation antigen CD14 (Myeloid cell-specific leucine-rich glycoprotein)	7.87194	8.71654	7.33199	2.64406e-23
25	CD151	ENSSSCG00000012840	F1RYZ1	F1RYZ1_PIG	Tetraspanin	7.76113	8.59991	6.93174	2.15659e-18
26	CD180	ENSSSCG00000016957	A0A286ZZK6	A0A286ZZK6_PIG	LRRCT domain-containing protein	-4.26434	-4.61733	6.69279	1.07717e-08
27	CD19	ENSSSCG00000007807	A0A287A8L1	A0A287A8L1_PIG	Uncharacterized protein	7.04581	7.67421	9.37685	2.1619e-18
28	CD200R1	ENSSSCG00000011925	A0A287AJF6	A0A287AJF6_PIG	Ig-like domain-containing protein	1.92091	2.80801	3.47107	7.02125e-06
29	CD200R1	ENSSSCG00000011925	A0A287AJF6	A0A287AJF6_PIG	Ig-like domain-containing protein	1.93058	2.82574	4.24954	3.51867e-06
30	CD28	ENSSSCG00000028561	I3LKR6	I3LKR6_PIG	CD28 protein (T-cell-specific surface glycoprotein CD28)	-4.22894	-4.58727	6.33482	5.38598e-09
31	CD3E	ENSSSCG00000040140	F1SAK8	F1SAK8_PIG	T-cell surface glycoprotein CD3 epsilon chain	1.89511	2.78396	4.11763	4.62825e-06
32	CD3G	ENSSSCG00000015094	Q5PXD3	CD3G_PIG	T-cell surface glycoprotein CD3 gamma chain (T-cell receptor T3 gamma chain) (CD antigen CD3g)	-4.21292	-4.5673	3.45721	2.76411e-06
33	CD86	ENSSSCG00000011877	F1SQ22	F1SQ22_PIG	Ig-like domain-containing protein	1.8728	2.76953	8.44215	2.24028e-06
34	CD96	ENSSSCG00000023993	A0A286ZIM2	A0A286ZIM2_PIG	Uncharacterized protein	1.86626	2.76524	8.90848	1.18907e-06
35	CDC42SE1	ENSSSCG00000031881	A0A287BD30	A0A287BD30_PIG	CRIB domain-containing protein	6.38786	7.16584	4.83053	1.24142e-14
36	CDS2	ENSSSCG00000030123	A0A287BFG8	A0A287BFG8_PIG	Phosphatidate cytidylyltransferase (EC 2.7.7.41)	1.86421	2.76239	4.53243	1.37754e-07
37	CDSN	ENSSSCG00000030903	A0A287AKM8	A0A287AKM8_PIG	Corneodesmosin	1.63773	2.53288	5.77405	2.41429e-08
38	CELA2A	ENSSSCG00000003459	P08419	CEL2A_PIG	Chymotrypsin-like elastase family member 2A (EC 3.4.21.71) (Elastase-2) (Elastase-2A)	1.76149	2.65802	4.73067	4.80589e-07
39	CIDEB	ENSSSCG00000001989	B2KSJ1	B2KSJ1_PIG	Cell death-inducing DFFA-like effector B variant 1	1.85379	2.74339	3.45056	4.33934e-10
40	CIITA	ENSSSCG00000007901	A0A286ZIT6	A0A286ZIT6_PIG	NACHT domain-containing protein	1.72826	2.61383	4.9212	4.2556e-08
41	CLGN	ENSSSCG00000026360	I3LQ01	I3LQ01_PIG	Uncharacterized protein	1.61166	2.10622	4.21873	3.04693e-06
42	CLIC5	ENSSSCG00000037416	A0A286ZIU2	A0A286ZIU2_PIG	Chloride intracellular channel protein	1.77362	2.66755	6.01011	1.19776e-06
43	CNFN	ENSSSCG00000027022	F1RGI5	F1RGI5_PIG	Uncharacterized protein	1.62255	2.51262	5.70313	5.94092e-06
44	CNIH1	ENSSSCG00000027256	A0A287A6G3	A0A287A6G3_PIG	Uncharacterized protein	1.62804	2.52529	5.13631	2.90669e-06
45	COPS6	ENSSSCG00000034893	A0A287AB66	A0A287AB66_PIG	COP9 signalosome complex subunit 6	-3.97155	-4.34798	4.07207	0.000424484
46	CPNE1	ENSSSCG00000007306	F1S4V8	F1S4V8_PIG	Copine-1 isoform a	-3.82287	-4.34293	7.09828	5.54323e-10
47	CRHR2	ENSSSCG00000033514	A0A286ZSJ2	A0A286ZSJ2_PIG	Uncharacterized protein	1.6027	2.49046	5.48571	3.19845e-06
48	CSTF1	ENSSSCG00000007494	A0A286ZS72	A0A286ZS72_PIG	WD_REPEATS_REGION domain-containing protein	1.6994	2.59264	3.96821	8.51062e-08
49	CTCF	ENSSSCG00000024253	I3L710	I3L710_PIG	Transcriptional repressor CTCF isoform 1	-4.29029	-4.64237	6.24356	1.06779e-08
50	DAD1	ENSSSCG00000002050	Q29036	DAD1_PIG	Dolichyl-diphosphooligosaccharide--protein glycosyltransferase subunit DAD1 (Oligosaccharyl transferase subunit DAD1) (Defender against cell death 1) (DAD-1)	1.54867	2.43663	4.21671	7.87636e-08
51	DAPK2	ENSSSCG00000021588	A0A286ZJ67	A0A286ZJ67_PIG	Protein kinase domain-containing protein	5.91731	6.78417	4.70837	4.54946e-19
52	DAPL1	ENSSSCG00000015879	F1RPT4	F1RPT4_PIG	Uncharacterized protein	5.85103	6.66411	5.10417	4.46407e-19
53	DBI	ENSSSCG00000032213	A0A287BJR8	A0A287BJR8_PIG	Acyl-CoA-binding protein	-3.70957	-4.23771	3.63928	4.24955e-08
54	DDIT3	ENSSSCG00000040751	B8Q504	B8Q504_PIG	DNA-damage-inducible transcript 3	6.01107	6.89838	3.77618	1.24143e-14
55	DEFB110	ENSSSCG00000001743	Q6SC67	Q6SC67_PIG	Beta-defensin	5.67719	6.5168	4.38533	2.99132e-10
56	DHX15	ENSSSCG00000008756	A0A287AQJ7	A0A287AQJ7_PIG	Pre-mRNA-splicing factor ATP-dependent RNA helicase DHX15	1.57821	2.47422	5.45063	2.25637e-07
57	DIRAS3	ENSSSCG00000003797	Q15B95	Q15B95_PIG	GTP-binding RAS-like 3 (GTP-binding RAS-like protein 3)	1.51711	2.41536	6.20196	2.18659e-08
58	DIS3L2	ENSSSCG00000022177	A0A286ZNW9	A0A286ZNW9_PIG	DIS3-like exonuclease 2 (EC 3.1.13.-)	1.5136	2.4046	3.24818	3.82693e-08
59	DLL4	ENSSSCG00000004755	A0A287AJ00	A0A287AJ00_PIG	Delta-like protein	-3.7309	-4.25668	3.8518	1.4674e-11
60	DLST	ENSSSCG00000002374	Q9N0F1	ODO2_PIG	Dihydrolipoyllysine-residue succinyltransferase component of 2-oxoglutarate dehydrogenase complex, mitochondrial (EC 2.3.1.61) (2-oxoglutarate dehydrogenase complex component E2) (OGDC-E2) (Dihydrolipoamide succinyltransferase component of 2-oxoglutarate dehydrogenase complex) (E2K) (E2o) (PE2o)	1.5246	2.42156	3.61721	3.52677e-09
61	DLX5	ENSSSCG00000038838	A0A287AIX4	A0A287AIX4_PIG	Homeobox protein DLX-5	1.49559	2.38778	7.0188	5.69685e-08
62	DMD	ENSSSCG00000028148	A0A286ZSQ2	A0A286ZSQ2_PIG	Dystrophin	1.46625	2.35939	5.8872	4.4577e-08
63	DNAJA1	ENSSSCG00000011000	F1SE73	F1SE73_PIG	DnaJ homolog subfamily A member 1 isoform 1	5.94192	6.82962	3.50235	1.77076e-19
64	DPH5	ENSSSCG00000006859	F1S569	F1S569_PIG	Diphthine methyl ester synthase isoform a	1.51852	2.41781	4.58348	1.13456e-08
65	DRAM1	ENSSSCG00000023972	D7RA18	D7RA18_PIG	DNA-damage regulated autophagy modulator 1	5.9857	6.86381	6.65506	4.51631e-20
66	DYNLT1	ENSSSCG00000033107	A0A287A9I0	A0A287A9I0_PIG	Uncharacterized protein	1.47997	2.37311	6.08319	4.33042e-08
67	EFNB3	ENSSSCG00000017948	B0LDT4	B0LDT4_PIG	Ephrin-B3	1.82172	3.11584	7.19752	1.81641e-07
68	EHMT2	ENSSSCG00000001420	F1RQW9	F1RQW9_PIG	Uncharacterized protein	1.80389	3.09582	5.21402	8.37222e-06
69	EMP1	ENSSSCG00000036723	A0A287B0D8	A0A287B0D8_PIG	Epithelial membrane protein 1	-3.59809	-4.13763	6.6101	1.29754e-07
70	EMP3	ENSSSCG00000023377	I3LIF1	I3LIF1_PIG	Epithelial membrane protein 3	1.80995	3.10692	6.35007	5.87231e-07
71	ENO3	ENSSSCG00000017904	A0A286ZSQ1	A0A286ZSQ1_PIG	Beta-enolase	1.83919	3.13046	3.75588	6.15841e-09
72	ERBB2	ENSSSCG00000017497	F1RWM5	F1RWM5_PIG	Receptor protein-tyrosine kinase (EC 2.7.10.1)	-3.58878	-4.12477	4.0339	0.000671901
73	ETV5	ENSSSCG00000023229	A0A287AKQ7	A0A287AKQ7_PIG	ETS domain-containing protein	1.78776	3.07949	7.37839	1.61468e-05
74	EZH1	ENSSSCG00000017382	F1S1G9	F1S1G9_PIG	Uncharacterized protein	1.85148	3.14533	4.88283	2.91996e-08
75	FDFT1	ENSSSCG00000026044	A0A286ZNE7	A0A286ZNE7_PIG	Squalene synthase (Squalene synthase isoform 1) (Squalene synthase isoform X1)	1.77122	3.06234	5.98906	8.67002e-06
76	FDXR	ENSSSCG00000017227	A0A287ASY8	A0A287ASY8_PIG	NADPH:adrenodoxin oxidoreductase, mitochondrial (EC 1.18.1.6)	-3.51673	-4.05603	6.60568	0.00134697
77	FHL5	ENSSSCG00000004340	F1RY03	F1RY03_PIG	Uncharacterized protein	1.71462	3.00794	5.75803	1.2277e-06
78	FOXP3	ENSSSCG00000012300	F1RW37	F1RW37_PIG	Fork-head domain-containing protein	1.72933	3.02197	5.34506	2.43544e-06
79	FTL	ENSSSCG00000003153	F1RIP3	F1RIP3_PIG	Ferritin	1.73354	3.03144	6.82374	1.28187e-06
80	G0S2	ENSSSCG00000015617	F1SF46	F1SF46_PIG	G0/G1 switch 2 protein	1.65712	2.9319	5.40591	1.18225e-07
81	G6PC	ENSSSCG00000036449	D7EZN7	D7EZN7_PIG	Glucose-6-phosphatase (EC 3.1.3.9)	5.01201	5.70981	10.7061	1.30321e-15
82	GABARAP	ENSSSCG00000017936	D7RA28	D7RA28_PIG	GABA(A) receptor-associated protein	1.70127	2.9792	4.70354	1.98508e-08
83	GADD45A	ENSSSCG00000037066	A0A287A412	A0A287A412_PIG	Growth arrest and DNA damage-inducible protein GADD45 alpha (Growth arrest and DNA damage-inducible protein GADD45 alpha isoform 1)	4.4432	5.3369	7.37473	2.75049e-14
84	GAS6	ENSSSCG00000009565	A0A287AYJ5	A0A287AYJ5_PIG	Growth arrest-specific protein 6	4.43061	5.2907	9.98312	5.01809e-12
85	GBA	ENSSSCG00000006522	F1RGS2	F1RGS2_PIG	Glucosylceramidase (EC 3.2.1.45)	-3.46612	-4.01464	6.73514	0.000713361
86	GLP2R	ENSSSCG00000017998	A0A286ZPF4	A0A286ZPF4_PIG	Uncharacterized protein	5.27351	6.16779	12.387	1.23694e-13
87	GPR4	ENSSSCG00000037184	A0A287AXR9	A0A287AXR9_PIG	G-protein-coupled receptor 4	5.55641	6.40755	6.01788	5.98263e-10
88	HNRNPAB	ENSSSCG00000014031	A0A287BMB6	A0A287BMB6_PIG	Uncharacterized protein	1.49868	2.19505	5.63471	9.74685e-06
89	CHEK2	ENSSSCG00000034864	A0A286ZMG9	A0A286ZMG9_PIG	Serine/threonine-protein kinase Chk2 isoform X4	1.79939	2.6865	7.22651	9.54185e-07
90	CHGB	ENSSSCG00000039779	A0A286ZQZ7	A0A286ZQZ7_PIG	Secretogranin-1	-4.07275	-4.44773	6.77641	0.000430011
91	CHCHD1	ENSSSCG00000010308	F1SU49	F1SU49_PIG	CHCH domain-containing protein	1.67894	2.56933	6.56398	1.51719e-06
92	CHCHD3	ENSSSCG00000016545	A0A286ZRH7	A0A286ZRH7_PIG	MICOS complex subunit	1.65973	2.54873	4.64848	7.7092e-07
93	IFN-ALPHA-17	ENSSSCG00000037797	C8CKA8	C8CKA8_PIG	Interferon-alpha-17	4.1117	4.99562	6.58938	6.19641e-14
94	IFNB1	ENSSSCG00000005163	Q29412	Q29412_PIG	Interferon beta (Interferon-beta-1)	4.00064	4.83276	9.13966	1.88466e-09
95	IFNGR1	ENSSSCG00000004156	F1S692	F1S692_PIG	Interferon gamma receptor 1	4.20758	5.06706	9.7403	5.28422e-12
96	IL10RB	ENSSSCG00000036556	A0A286ZL40	A0A286ZL40_PIG	Uncharacterized protein	4.07954	4.94009	7.78874	9.42237e-10
97	IL13RA1	ENSSSCG00000012633	A0A286ZRB8	A0A286ZRB8_PIG	Interleukin 13 receptor, alpha 1	2.9522	3.83892	10.5847	3.85768e-11
98	IL13RA2	ENSSSCG00000012594	F1RWT5	F1RWT5_PIG	Uncharacterized protein	2.92563	3.81322	3.80159	1.21559e-09
99	IL18R1	ENSSSCG00000032795	A0A287ASF4	A0A287ASF4_PIG	Uncharacterized protein	2.85606	3.73701	7.77421	1.16188e-07
100	IL1B2	ENSSSCG00000008087	F1SUB9	F1SUB9_PIG	Multifunctional fusion protein [Includes: Interleukin-1; Interleukin-1 beta]	3.45198	4.14644	7.32832	2.63091e-11
101	IL2	ENSSSCG00000033267	P26891	IL2_PIG	Interleukin-2 (IL-2) (T-cell growth factor) (TCGF)	2.81796	3.71298	4.23563	5.81111e-08
102	IL34	ENSSSCG00000040629	A0A287A948	A0A287A948_PIG	Interleukin-34 isoform 1	1.52999	2.82898	4.41668	6.07862e-06
103	IL4R	ENSSSCG00000007817	F1RFF9	F1RFF9_PIG	Interleukin-4 receptor subunit alpha	-3.10859	-3.82	5.07387	3.44726e-06
104	IL6	ENSSSCG00000020970	I3LIB7	I3LIB7_PIG	Interleukin-6 (Interleukin-6 isoform X2)	2.68084	3.57409	10.4905	1.51698e-07
105	IL6R	ENSSSCG00000027628	I3LGM2	I3LGM2_PIG	Interleukin-6 receptor subunit alpha (Interleukin-6 receptor subunit alpha isoform 1)	2.66734	3.56026	10.8534	2.50865e-08
106	IL6ST	ENSSSCG00000016916	F1SLL1	F1SLL1_PIG	Uncharacterized protein	2.63998	3.53286	6.31956	5.40545e-08
107	IRF6	ENSSSCG00000015612	A0A286ZXV4	A0A286ZXV4_PIG	IRF tryptophan pentad repeat domain-containing protein	4.12654	5.01912	8.1112	2.14753e-13
108	ITGAV	ENSSSCG00000016027	A2RQD8	A2RQD8_PIG	Alpha v integrin subunit variant (Integrin alpha V) (Integrin alpha-V isoform 1 preproprotein)	4.3508	5.17919	8.29651	1.01239e-11
109	LY96	ENSSSCG00000006175	A7BG67	A7BG67_PIG	Lymphocyte antigen 96 (Lymphocyte antigen 96 isoform 1)	2.56202	3.41605	5.08006	8.60516e-12
110	MEMO1	ENSSSCG00000008515	F2Z5F8	F2Z5F8_PIG	Uncharacterized protein	2.808	3.67702	7.91997	1.79347e-09
111	MLN	ENSSSCG00000001521	A0A140TAJ7	A0A140TAJ7_PIG	Promotilin (Promotilin isoform 3 preproprotein)	1.59661	2.89429	3.93116	9.51872e-07
112	MMP14	ENSSSCG00000002039	A0A287A740	A0A287A740_PIG	Matrix metalloproteinase-14	2.47008	3.13484	5.60182	5.38428e-12
113	MOS	ENSSSCG00000006248	P50118	MOS_PIG	Proto-oncogene serine/threonine-protein kinase mos (EC 2.7.11.1) (Oocyte maturation factor mos) (Proto-oncogene c-Mos)	1.59948	2.89804	4.27065	1.95549e-06
114	MRPL16	ENSSSCG00000013118	F1RI89	F1RI89_PIG	39S ribosomal protein L16, mitochondrial	-3.41209	-3.95989	5.40236	6.91762e-06
115	MRTO4	ENSSSCG00000034814	A0A286ZLH7	A0A286ZLH7_PIG	Ribosome assembly factor mrt4	1.59198	2.88997	7.18632	1.34692e-07
116	MSN	ENSSSCG00000012365	A0A287AK19	A0A287AK19_PIG	Moesin	1.60668	2.90308	4.08879	1.13145e-06
117	MSX1	ENSSSCG00000008727	F1S5G6	F1S5G6_PIG	Homeobox domain-containing protein	-3.37746	-3.93012	3.36052	3.54729e-06
118	MUC13	ENSSSCG00000011862	F1SQ58	F1SQ58_PIG	SEA domain-containing protein	-3.37152	-3.92291	4.79014	2.05489e-07
119	MYD88	ENSSSCG00000011251	A0A140TAK4	A0A140TAK4_PIG	Myeloid differentiation primary response protein MyD88	2.74604	3.61565	8.04163	1.31603e-07
120	NFKB1	ENSSSCG00000030957	A0A287AVR3	A0A287AVR3_PIG	Uncharacterized protein	2.65318	3.54658	6.69543	3.67183e-08
121	NKAP	ENSSSCG00000012613	F1RUA7	F1RUA7_PIG	Nkap_C domain-containing protein	2.68527	3.58305	5.57271	2.65616e-07
122	PARD6B	ENSSSCG00000027206	A0A286ZXK0	A0A286ZXK0_PIG	Uncharacterized protein	6.14381	6.97744	3.6471	2.48285e-14
123	PCCB	ENSSSCG00000011653	A0A2C9F392	A0A2C9F392_PIG	Propionyl-CoA carboxylase beta chain, mitochondrial	1.54945	2.84909	6.80474	1.18915e-06
124	PDCD1	ENSSSCG00000037319	A0A287A1C3	A0A287A1C3_PIG	Ig-like domain-containing protein	3.04089	3.89655	8.20291	2.2646e-11
125	PDSS2	ENSSSCG00000036168	D0G786	D0G786_PIG	Decaprenyl-diphosphate synthase subunit 2 (Decaprenyl-diphosphate synthase subunit 2 isoform X1) (Prenyl (Decaprenyl) diphosphate synthase subunit 2)	1.57022	2.45944	4.57814	1.48804e-07
126	PMCH	ENSSSCG00000000858	F1SRJ6	F1SRJ6_PIG	Pro-MCH preproprotein	1.56807	2.86263	6.52724	3.00059e-07
127	PRKAG3	ENSSSCG00000016200	F1SRX0	F1SRX0_PIG	5'-AMP-activated protein kinase subunit gamma-3	1.5804	2.87659	3.74785	3.71489e-07
128	PROCR	ENSSSCG00000026585	I3LQA4	I3LQA4_PIG	MHC_I-like_Ag-recog domain-containing protein	1.58796	2.88418	6.77461	3.61029e-07
129	PSMD4	ENSSSCG00000006628	A0A287ADL8	A0A287ADL8_PIG	26S proteasome non-ATPase regulatory subunit 4 isoform 2	1.53906	2.83452	5.90796	2.01158e-06
130	PSME1	ENSSSCG00000002006	F1SGM1	F1SGM1_PIG	Proteasome activator complex subunit 1 (Proteasome activator complex subunit 1 isoform 1)	-3.33153	-3.88822	7.05912	1.56685e-07
131	PTP4A2	ENSSSCG00000039885	A0A287A651	A0A287A651_PIG	TYR_PHOSPHATASE_2 domain-containing protein	-3.31733	-3.87451	3.70267	1.7237e-05
132	TGFBR1	ENSSSCG00000005382	A0A287BLR9	A0A287BLR9_PIG	Receptor protein serine/threonine kinase (EC 2.7.11.30)	1.57277	2.87042	5.96795	1.27744e-07
133	TLR4	ENSSSCG00000005503	F1SMI0	F1SMI0_PIG	Toll-like receptor 4 (Toll-like receptor 4 isoform 1) (Toll-like receptor 4 isoform A)	2.61834	3.51118	6.46956	1.15629e-11
134	TLR8	ENSSSCG00000012118	B3XXC2	B3XXC2_PIG	Toll-like receptor 8	2.60403	3.48302	7.66248	5.51704e-12
135	TNFAIP3	ENSSSCG00000004154	F1S6A4	F1S6A4_PIG	Tumor necrosis factor alpha-induced protein 3 isoform X1	2.9008	3.79744	4.11014	2.33465e-09
136	TNFAIP8L2	ENSSSCG00000006634	F1SSY0	F1SSY0_PIG	Tumor necrosis factor alpha-induced protein 8-like 2	2.89408	3.79127	5.53703	1.15124e-09
137	TNFRSF9	ENSSSCG00000003386	F1RII3	F1RII3_PIG	Tumor necrosis factor receptor superfamily member 9 isoform X1	2.88846	3.77226	4.08225	5.80902e-08
138	TNFSF8	ENSSSCG00000036457	A0A287BID6	A0A287BID6_PIG	TNF_2 domain-containing protein	2.62574	3.52204	10.2544	2.65294e-08
139	TP53	ENSSSCG00000017950	A0A287B3I9	A0A287B3I9_PIG	Cellular tumor antigen p53	1.54872	2.84389	4.42784	9.13186e-07
140	TPD52	ENSSSCG00000006156	A0A286ZLX7	A0A286ZLX7_PIG	Uncharacterized protein	-3.28978	-3.84725	5.37535	9.63554e-06
141	TUBB2B	ENSSSCG00000033655	A0A287A0J1	A0A287A0J1_PIG	Tubulin beta chain	-3.29483	-3.85484	7.11838	1.70201e-05
142	TYW3	ENSSSCG00000003779	F1S9Q7	F1S9Q7_PIG	tRNA wybutosine-synthesizing protein 3 homolog	1.55719	2.85332	7.86298	9.00177e-07
143	UBL7	ENSSSCG00000001907	F1SIE4	F1SIE4_PIG	Ubiquitin-like protein 7	-3.27407	-3.83809	6.33283	3.44144e-06
144	USF3	ENSSSCG00000011918	F1SP92	F1SP92_PIG	Basic helix-loop-helix domain-containing protein USF3 isoform X1	1.52798	2.79696	4.41668	1.41416e-05
145	VARS	ENSSSCG00000038950	A0A287BPW4	A0A287BPW4_PIG	GST C-terminal domain-containing protein	1.46595	2.78232	3.3591	1.74423e-05
146	VARS2	ENSSSCG00000001384	A0A287A5A0	A0A287A5A0_PIG	Valine--tRNA ligase, mitochondrial	-3.10859	-3.82	5.07387	3.52774e-06
147	YWHAZ	ENSSSCG00000006062	A0A287AXR5	A0A287AXR5_PIG	14_3_3 domain-containing protein	-3.28574	-3.85001	6.31795	4.66649e-06
148		ENSSSCG00000016597	A0A287A5Z9	A0A287A5Z9_PIG	Protection of telomeres protein 1 isoform X1	-3.33066	-3.89175	6.1829	6.56285e-06
149		ENSSSCG00000003520	F2Z5W2	F2Z5W2_PIG	Cell division control protein 42 homolog (Cell division control protein 42 homolog isoform 2)	1.833	2.72481	3.70634	8.85617e-10
150		ENSSSCG00000036274	A0A287B177	A0A287B177_PIG	UDP-glucuronosyltransferase (EC 2.4.1.17)	-3.11926	-3.83179	3.71921	4.25363e-06
151		ENSSSCG00000002281	F1SA56	F1SA56_PIG	Protein farnesyltransferase subunit beta (FTase-beta) (EC 2.5.1.58)	1.75347	3.0435	3.85299	5.50853e-07
152		ENSSSCG00000035686	A0A286ZKX2	A0A286ZKX2_PIG	Citrate synthase	-4.06251	-4.42857	4.86477	0.000851731
153		ENSSSCG00000036331	F1S574	F1S574_PIG	Alpha-amylase (EC 3.2.1.1)	1.75233	2.2252	5.30742	7.06163e-09
154		ENSSSCG00000007527	A5A752	EDN3_PIG	Endothelin-3 (ET-3) (Preproendothelin-3) (PPET3)	1.45254	2.55201	5.48752	5.48767e-08
155		ENSSSCG00000039214	P26889	IL1B_PIG	Interleukin-1 beta (IL-1 beta)	3.86487	4.55842	5.60418	9.52503e-10
156		ENSSSCG00000011234	F1RRD9	F1RRD9_PIG	MARVEL domain-containing protein	1.74769	2.63798	6.63876	2.93196e-11
157		ENSSSCG00000024791	O62680	CD59_PIG	CD59 glycoprotein (MAC-inhibitory protein) (MAC-IP) (Membrane attack complex inhibition factor) (MACIF) (Protectin) (CD antigen CD59)	6.50261	7.34523	8.64046	1.0862e-20
158		ENSSSCG00000034914	A0A287A0S0	A0A287A0S0_PIG	Uncharacterized protein	7.63868	8.24225	9.56486	4.31312e-18
159		ENSSSCG00000025644	A0ZPR3	A0ZPR3_PIG	CD1A antigen	4.60761	5.4254	10.7675	1.43251e-14

## Sheet: dataset 1.4
dataset 1.4. Common genes identified after incubation of IPEC-1 with ETEC or EPS
No.	Gene_name	ENSEMBLGENE	Protein names	ETEC		EPS
				logFC	p-Value	logFC	p-Value
1	ACYP1	ENSSSCG00000002379	Acylphosphatase (EC 3.6.1.7)	2.62657	4.20949e-11	2.82885	1.42312e-07
2	ADCYAP1R1	ENSSSCG00000016672	Pituitary adenylate cyclase-activating polypeptide type I receptor isoform 3 (Pituitary adenylate cyclase-activating polypeptide type I receptor short form)	2.58305	1.41149e-09	2.55374	1.41226e-09
3	AGPAT3	ENSSSCG00000038081	1-acyl-sn-glycerol-3-phosphate acyltransferase gamma isoform X1 (1-acylglycerol-3-phosphate O-acyltransferase 3)	1.68501	2.71518e-21	2.65617	2.28252e-08
4	AHCYL1	ENSSSCG00000006816	Adenosylhomocysteinase-like protein 1 (EC 3.3.1.1)	2.56616	2.58738e-12	2.44808	3.88384e-08
5	AIMP2	ENSSSCG00000024245	Uncharacterized protein	2.46726	2.53273e-07	2.10194	1.01215e-07
6	APC	ENSSSCG00000014207	Uncharacterized protein	2.30828	0.000400166	1.94963	0.000410097
7	APPL2	ENSSSCG00000000841	Uncharacterized protein	2.60035	2.72373e-09	2.53616	1.19511e-07
8	ASCC1	ENSSSCG00000023130	KH domain-containing protein	1.59456	6.73516e-10	2.53939	1.74241e-11
9	ASF1B	ENSSSCG00000013772	ASF1B (Histone chaperone ASF1B)	2.32162	1.72958e-08	2.06945	6.24789e-08
10	ATF4	ENSSSCG00000000084	BZIP domain-containing protein	1.57218	8.17427e-13	2.54113	1.52425e-11
11	AZIN1	ENSSSCG00000023873	Antizyme inhibitor 1	2.31436	5.02567e-06	1.96202	3.86443e-05
12	AZIN2	ENSSSCG00000003619	Uncharacterized protein	2.31407	0.000402801	1.95042	4.36151e-05
13	BZW2	ENSSSCG00000023118	W2 domain-containing protein	2.27072	0.000771787	2.11758	1.52887e-05
14	CASQ1	ENSSSCG00000006390	Calsequestrin	2.19669	2.02826e-09	2.24575	1.47115e-05
15	CC2D1A	ENSSSCG00000013761	Coiled-coil and C2 domain containing 1A	1.92357	9.40604e-12	1.72373	3.35071e-05
16	CCDC91	ENSSSCG00000024232	Coiled-coil domain-containing protein 91 isoform 1	1.91626	1.21456e-06	1.71643	1.67585e-06
17	CCT7	ENSSSCG00000008303	Uncharacterized protein	2.03486	5.88213e-05	1.83503	2.02459e-06
18	CD163	ENSSSCG00000033146	Scavenger receptor cysteine-rich type 1 protein M130	2.16362	2.60782e-11	2.21269	3.95592e-07
19	CD2	ENSSSCG00000006736	T-cell surface antigen CD2 isoform 2	2.15346	0.000397776	2.00253	2.60596e-06
20	CD200R1	ENSSSCG00000011925	Ig-like domain-containing protein	2.13569	2.78036e-06	1.91467	5.24012e-12
21	CD200R1	ENSSSCG00000011925	Ig-like domain-containing protein	2.13671	0.000400166	1.91478	2.39451e-06
22	CD82	ENSSSCG00000029521	Tetraspanin	2.09442	2.5348e-11	1.87218	0.000405666
23	CD86	ENSSSCG00000011877	Ig-like domain-containing protein	2.0907	2.63265e-10	1.86866	5.2853e-06
24	CDS2	ENSSSCG00000030123	Phosphatidate cytidylyltransferase (EC 2.7.7.41)	2.07852	3.81869e-06	1.85761	1.43823e-09
25	CDSN	ENSSSCG00000030903	Corneodesmosin	1.87752	0.000105687	1.66681	3.58543e-08
26	CELA2A	ENSSSCG00000003459	Chymotrypsin-like elastase family member 2A (EC 3.4.21.71) (Elastase-2) (Elastase-2A)	1.98768	7.77055e-07	1.77697	1.91432e-05
27	CFL2	ENSSSCG00000001959	Cofilin-2 (Cofilin, muscle isoform)	1.92589	9.41032e-12	1.71518	3.18429e-05
28	CKMT2	ENSSSCG00000014128	Uncharacterized protein	-3.41258	3.0488e-06	-3.74732	6.54975e-09
29	CLUAP1	ENSSSCG00000007955	Clusterin-associated protein 1 isoform 1	1.92766	1.51462e-05	1.7037	9.49618e-06
30	CMKLR1	ENSSSCG00000031346	Chemokine-like receptor 1	2.02983	0.00030573	1.80587	0.000306198
31	CNFN	ENSSSCG00000027022	Uncharacterized protein	1.86	2.40054e-08	1.66016	0.00010569
32	CNOT2	ENSSSCG00000000502	NOT2_3_5 domain-containing protein	2.16828	1.72784e-08	1.91493	9.83156e-07
33	CNPY3	ENSSSCG00000001651	Protein canopy homolog 3 (Trinucleotide repeat-containing gene 5 protein)	2.19228	2.25844e-07	2.04135	7.57983e-07
34	COG4	ENSSSCG00000027973	Conserved oligomeric Golgi complex subunit 4 (Conserved oligomeric Golgi complex subunit 4 isoform 1)	1.90191	0.00014015	1.67795	9.01591e-07
35	COPB1	ENSSSCG00000013392	Coatomer subunit beta (Beta-coat protein)	1.92694	1.41052e-12	1.73598	1.30669e-07
36	COPS5	ENSSSCG00000006203	MPN domain-containing protein	1.9003	0.00014015	1.70934	0.00014098
37	COPS6	ENSSSCG00000034893	COP9 signalosome complex subunit 6	-3.46848	6.36516e-05	-3.79837	6.35797e-05
38	CORT	ENSSSCG00000027822	Somatostatin domain-containing protein	1.85952	3.21902e-09	1.63556	1.1881e-07
39	CPNE1	ENSSSCG00000007306	Copine-1 isoform a	-3.46096	6.35838e-05	-3.786	3.05292e-06
40	CPSF6	ENSSSCG00000038031	RRM domain-containing protein	1.94116	3.8458e-07	1.74133	8.34415e-06
41	CRHR2	ENSSSCG00000033514	Uncharacterized protein	1.85969	5.9261e-09	1.65985	1.27641e-07
42	CRYZ	ENSSSCG00000003780	Quinone oxidoreductase	1.82942	6.20448e-06	1.63847	3.05371e-07
43	CSF1	ENSSSCG00000037449	Macrophage colony-stimulating factor 1 (CSF-1) (MCSF)	4.99404	6.2074e-14	7.44238	1.01012e-07
44	CSTF1	ENSSSCG00000007494	WD_REPEATS_REGION domain-containing protein	1.94057	9.73121e-06	1.74073	8.71514e-06
45	CTDSP2	ENSSSCG00000031707	Carboxy-terminal domain RNA polymerase II polypeptide A small phosphatase 2	-3.39592	0.000295536	-3.71569	4.1547e-06
46	CWC27	ENSSSCG00000016942	PPIase cyclophilin-type domain-containing protein	1.8254	1.2561e-07	1.61469	4.15019e-07
47	DCN	ENSSSCG00000000915	Decorin	1.81362	2.85758e-10	1.58967	2.65414e-07
48	DHX15	ENSSSCG00000008756	Pre-mRNA-splicing factor ATP-dependent RNA helicase DHX15	1.82422	4.84977e-08	1.62438	1.86937e-07
49	DIRAS3	ENSSSCG00000003797	GTP-binding RAS-like 3 (GTP-binding RAS-like protein 3)	1.76561	5.25712e-05	1.55489	4.68193e-07
50	DLX5	ENSSSCG00000038838	Homeobox protein DLX-5	1.75941	0.000636971	1.55958	5.41011e-05
51	DPH5	ENSSSCG00000006859	Diphthine methyl ester synthase isoform a	1.7661	3.37501e-05	1.57514	5.60672e-08
52	EGR4	ENSSSCG00000036364	Early growth response 4	-3.29486	8.87542e-07	-3.65349	0.000127816
53	EHMT2	ENSSSCG00000001420	Uncharacterized protein	1.66711	2.60734e-06	1.5584	3.98175e-05
54	ELF5	ENSSSCG00000013301	ETS-related transcription factor Elf-5 isoform 2	1.73059	9.08886e-07	1.40135	0.000641322
55	ELOVL3	ENSSSCG00000010577	Elongation of very long chain fatty acids protein 3 (EC 2.3.1.199) (3-keto acyl-CoA synthase ELOVL3) (ELOVL fatty acid elongase 3) (ELOVL FA elongase 3) (Very long chain 3-ketoacyl-CoA synthase 3) (Very long chain 3-oxoacyl-CoA synthase 3)	1.71584	0.000209668	1.80468	8.7816e-05
56	EMP1	ENSSSCG00000036723	Epithelial membrane protein 1	-3.25329	0.000757969	-3.33133	0.000676811
57	ENAM	ENSSSCG00000008938	Enamelin	1.71581	0.000209506	1.6071	0.000299467
58	ENO3	ENSSSCG00000017904	Beta-enolase	1.70892	0.000246436	1.70896	5.40902e-06
59	EPCAM	ENSSSCG00000008429	Epithelial cell adhesion molecule (Ep-CAM) (Tumor-associated calcium signal transducer 1) (CD antigen CD326)	-3.2541	0.000757856	-3.33722	2.00565e-07
60	ERBB2	ENSSSCG00000017497	Receptor protein-tyrosine kinase (EC 2.7.10.1)	-3.24505	0.00132238	-3.33133	0.00142967
61	ERGIC2	ENSSSCG00000000536	COPIIcoated_ERV domain-containing protein	1.6746	4.54655e-09	1.43345	6.96055e-07
62	ESR1	ENSSSCG00000025777	Estrogen receptor	1.66928	2.64489e-05	1.75812	1.34212e-05
63	EWSR1	ENSSSCG00000009974	Uncharacterized protein	1.66191	2.43398e-08	1.66196	2.73631e-06
64	FAAH	ENSSSCG00000003901	Fatty-acid amide hydrolase 1	1.62593	0.000235254	1.71478	1.2152e-06
65	FABP1	ENSSSCG00000008214	Fatty acid-binding protein, liver	1.62586	0.000240136	1.51715	0.000246485
66	FASLG	ENSSSCG00000022226	Tumor necrosis factor ligand superfamily member 6	-3.20168	0.000478849	-3.19607	5.03761e-05
67	FDPS	ENSSSCG00000006512	Farnesyl diphosphate synthase (Farnesyl pyrophosphate synthase isoform X1) (Farnesyl pyrophosphate synthase isoform a)	-3.21203	0.00012723	-3.20644	0.00016378
68	FHL5	ENSSSCG00000004340	Uncharacterized protein	1.5995	1.93623e-06	1.35835	5.01597e-05
69	FOS	ENSSSCG00000002383	Proto-oncogene c-Fos	-3.16932	2.43771e-05	-2.1789	2.44275e-05
70	FOSL2	ENSSSCG00000032527	BZIP domain-containing protein	-3.16955	1.35659e-05	-2.241	2.21001e-06
71	FOXP3	ENSSSCG00000012300	Fork-head domain-containing protein	1.6018	4.99701e-05	1.60185	1.51618e-05
72	FRZB	ENSSSCG00000016018	Secreted frizzled-related protein 3	-3.16579	4.58416e-05	-2.16143	3.48919e-06
73	GALNS	ENSSSCG00000002645	N-acetylgalactosamine-6-sulfatase	-3.13866	4.85192e-05	1.22504	0.00189137
74	HIST1H2BD	ENSSSCG00000021411	Histone H2B	-2.80723	0.0015217	1.44586	1.45558e-05
75	HNRNPA1	ENSSSCG00000000288	Uncharacterized protein	-2.82679	0.00323317	1.44005	0.00120601
76	HOXA10	ENSSSCG00000021204	Uncharacterized protein	1.32387	0.000968355	1.35027	9.43204e-05
77	HPCA	ENSSSCG00000032664	Neuron-specific calcium-binding protein hippocalcin	1.31615	7.64591e-05	1.4651	1.00602e-05
78	HRG	ENSSSCG00000011801	Histidine-rich glycoprotein	1.33707	0.000120571	1.35066	4.83777e-05
79	CHEK2	ENSSSCG00000034864	Serine/threonine-protein kinase Chk2 isoform X4	2.0344	0.00030573	1.83456	3.03637e-11
80	CHI3L1	ENSSSCG00000015476	Chitinase-3-like protein 1	2.01555	1.91569e-05	1.82459	4.68078e-07
81	CHUK	ENSSSCG00000010548	Protein kinase domain-containing protein	-3.46954	7.7267e-08	-3.84698	7.73181e-08
82	IFIT1	ENSSSCG00000010452	Uncharacterized protein	3.38396	2.85355e-13	6.11089	1.13843e-10
83	IFNGR1	ENSSSCG00000004156	Interferon gamma receptor 1	3.54508	1.0631e-14	6.84486	2.9171e-07
84	IKBKG	ENSSSCG00000012825	NF-kappa-B essential modulator	-1.79007	2.07438e-13	1.46738	2.37009e-05
85	IL1B2	ENSSSCG00000008087	Multifunctional fusion protein [Includes: Interleukin-1; Interleukin-1 beta]	3.07033	1.71156e-13	4.93639	1.36444e-11
86	IL23A	ENSSSCG00000033520	Interleukin-23 subunit alpha (IL-23 subunit alpha) (IL-23-A) (Interleukin-23 subunit p19) (IL-23p19)	2.79262	1.17675e-18	3.03268	4.74158e-11
87	IL34	ENSSSCG00000040629	Interleukin-34 isoform 1	1.47791	0.00111611	1.25698	5.61002e-06
88	IL4	ENSSSCG00000014282	Interleukin-4	1.46301	4.51813e-05	1.5854	6.84845e-06
89	NFKB1	ENSSSCG00000030957	Uncharacterized protein	2.40239	4.26167e-14	2.41523	3.88396e-08
90	NKAP	ENSSSCG00000012613	Nkap_C domain-containing protein	2.43066	4.76399e-15	2.38922	1.318e-12
91	NPEPL1	ENSSSCG00000007517	CYTOSOL_AP domain-containing protein	2.41003	4.33859e-10	2.12826	1.82309e-05
92	PCCB	ENSSSCG00000011653	Propionyl-CoA carboxylase beta chain, mitochondrial	1.86891	0.000207772	1.32786	8.62077e-05
93	PDCD10	ENSSSCG00000011739	Programmed cell death protein 10	-3.02011	0.00101821	-3.40894	1.17239e-05
94	PDSS2	ENSSSCG00000036168	Decaprenyl-diphosphate synthase subunit 2 (Decaprenyl-diphosphate synthase subunit 2 isoform X1) (Prenyl (Decaprenyl) diphosphate synthase subunit 2)	1.81555	1.36774e-08	1.61572	3.51907e-07
95	PMCH	ENSSSCG00000000858	Pro-MCH preproprotein	1.46072	0.00181751	1.34756	0.000940899
96	POFUT1	ENSSSCG00000007244	Uncharacterized protein	-2.99916	3.00576e-05	-3.388	0.000363495
97	PRKCSH	ENSSSCG00000013627	Glucosidase 2 subunit beta isoform 2 (Glucosidase 2 subunit beta isoform X1)	1.83055	0.000271115	1.2195	0.000224639
98	PSTPIP1	ENSSSCG00000001867	Proline-serine-threonine phosphatase-interacting protein 1 isoform 1	1.8465	1.70329e-06	1.33544	0.00037206
99	TFIP11	ENSSSCG00000009962	Tuftelin-interacting protein 11 (Septin and tuftelin-interacting protein 1) (STIP-1)	1.82843	8.98053e-06	1.60684	2.99451e-06
100	TKT	ENSSSCG00000021408	Transketolase	1.51899	2.86209e-05	1.48694	0.000258327
101	TLR4	ENSSSCG00000005503	Toll-like receptor 4 (Toll-like receptor 4 isoform 1) (Toll-like receptor 4 isoform A)	2.05625	6.5809e-08	2.77498	4.73284e-11
102	TNF	ENSSSCG00000001404	Tumor necrosis factor (Cachectin) (TNF-alpha) (Tumor necrosis factor ligand superfamily member 2) (TNF-a) [Cleaved into: Tumor necrosis factor, membrane form (N-terminal fragment) (NTF); Intracellular domain 1 (ICD1); Intracellular domain 2 (ICD2); C-domain 1; C-domain 2; Tumor necrosis factor, soluble form]	2.01094	1.04876e-14	2.59069	6.58209e-08
103	TPST2	ENSSSCG00000009963	Protein-tyrosine sulfotransferase (EC 2.8.2.20)	-2.9613	0.00311936	-3.35013	4.25004e-08
104	TRPC1	ENSSSCG00000011681	Uncharacterized protein	-2.99008	0.000988613	-3.37891	0.00157683
105	TSNAX	ENSSSCG00000010171	Uncharacterized protein	1.49655	8.51416e-07	1.48649	2.39404e-05
106	TYR	ENSSSCG00000026409	Tyrosinase	1.8238	6.95254e-05	1.39973	6.89769e-06
107	TYRP1	ENSSSCG00000005193	5,6-dihydroxyindole-2-carboxylic acid oxidase	1.79372	7.25491e-05	1.50745	6.83442e-05
108	UFL1	ENSSSCG00000004339	Uncharacterized protein	-2.95088	0.00363954	1.30609	0.00221438
109	VAV1	ENSSSCG00000013553	Proto-oncogene vav	1.77211	2.61715e-05	1.38331	2.91919e-05
110		ENSSSCG00000007085	Destrin (Actin-depolymerizing factor) (ADF)	-3.36765	0.000125894	-3.63504	0.000583348
111		ENSSSCG00000009221	Dentin sialophosphoprotein isoform X1 (Dentin sialophosphoprotein preproprotein)	-3.36886	0.000129202	-3.68475	9.82771e-11
112		ENSSSCG00000011850	Uncharacterized protein	-3.03607	0.0013141	-3.4249	0.00122034
113		ENSSSCG00000014071	Transcription factor BTF3	2.25629	1.40793e-09	2.01616	8.31874e-09
114		ENSSSCG00000023325	Aminoacylase-1	2.46332	3.38273e-09	2.11512	3.04228e-06
115		ENSSSCG00000038947	RRM domain-containing protein	-2.82616	0.00130696	1.44005	0.000436143
116		ENSSSCG00000002281	Protein farnesyltransferase subunit beta (FTase-beta) (EC 2.5.1.58)	1.63774	2.23973e-07	1.39658	1.00542e-07

## Sheet: Dataset 1.5
dataset 1.5. Common genes identified in ETEC challenged and EPS non-treated or pretreated IPEC-1 cell
No.	Gene_name	ENSEMBLGENE	Protein names	ETEC		EPS + ETEC
				logFC	p-Value	logFC	p-Value
1	ADCYAP1R1	ENSSSCG00000016672	Pituitary adenylate cyclase-activating polypeptide type I receptor isoform 3 (Pituitary adenylate cyclase-activating polypeptide type I receptor short form)	2.58305	1.41149e-09	1.98869	1.50125e-08
2	ADGRE5	ENSSSCG00000013775	CD97 antigen isoform 3 preproprotein	2.52303	9.81881e-09	1.90186	1.6541e-12
3	ADORA1	ENSSSCG00000021059	Adenosine receptor A1	2.57976	3.05287e-12	1.97958	2.38002e-08
4	AGR2	ENSSSCG00000015363	Anterior gradient protein 2 homolog (Anterior gradient protein 2 homolog isoform X1)	-3.91175	9.79678e-09	-4.46713	1.06357e-08
5	AHCYL1	ENSSSCG00000006816	Adenosylhomocysteinase-like protein 1 (EC 3.3.1.1)	2.56616	2.58738e-12	1.94987	1.08631e-08
6	AMELY	ENSSSCG00000031650	Uncharacterized protein	2.47394	2.53272e-07	1.84138	2.62415e-12
7	AMPH	ENSSSCG00000024136	Uncharacterized protein	2.40794	2.07315e-07	1.80339	1.43119e-12
8	ANKRD60	ENSSSCG00000007511	Orthologue of H. sapiens chromosome 20 open reading frame 86	-3.95829	4.35676e-12	-4.51884	5.39745e-09
9	APPL2	ENSSSCG00000000841	Uncharacterized protein	2.60035	2.72373e-09	1.99961	2.0761e-09
10	AREG	ENSSSCG00000008963	Amphiregulin short form	2.40209	6.03924e-06	1.79986	3.53099e-09
11	ARR3	ENSSSCG00000012379	Arrestin-C	6.93318	8.17444e-19	5.4587	2.99132e-10
12	ATG4C	ENSSSCG00000003816	Cysteine protease (EC 3.4.22.-)	6.75928	1.85029e-27	5.32524	6.15749e-14
13	AUTS2	ENSSSCG00000007727	Uncharacterized protein	2.28499	1.75365e-09	1.648	1.93362e-06
14	AXL	ENSSSCG00000038806	Uncharacterized protein	2.28147	1.78275e-09	1.68423	2.85772e-07
15	BTG1	ENSSSCG00000035790	B-cell translocation gene 1 (B-cell translocation protein 1)	6.66264	4.68912e-14	5.26208	6.29468e-14
16	BZW1	ENSSSCG00000016094	Basic leucine zipper and W2 domain-containing protein 1	2.28065	0.000771787	1.69807	1.27321e-08
17	CALML4	ENSSSCG00000026517	Uncharacterized protein	2.20393	9.46567e-10	1.60079	1.39064e-06
18	CASQ1	ENSSSCG00000006390	Calsequestrin	2.19669	2.02826e-09	1.96363	6.30816e-09
19	CATIP	ENSSSCG00000016187	Uncharacterized protein	1.98197	2.99221e-10	1.75456	1.36052e-10
20	CCDC84	ENSSSCG00000015102	Coiled-coil domain-containing protein 84	1.91784	1.11913e-06	1.68588	4.28599e-08
21	CCDC91	ENSSSCG00000024232	Coiled-coil domain-containing protein 91 isoform 1	1.91626	1.21456e-06	1.68289	7.5884e-07
22	CCPG1	ENSSSCG00000004610	Cell cycle progression protein 1 isoform 1	2.07519	2.02539e-06	1.86057	6.88466e-08
23	CCT7	ENSSSCG00000008303	Uncharacterized protein	2.03486	5.88213e-05	1.81662	2.37355e-07
24	CD14	ENSSSCG00000014369	Monocyte differentiation antigen CD14 (Myeloid cell-specific leucine-rich glycoprotein)	5.94917	3.59149e-20	7.87194	2.64406e-23
25	CD151	ENSSSCG00000012840	Tetraspanin	5.86249	1.17675e-18	7.76113	2.15659e-18
26	CD180	ENSSSCG00000016957	LRRCT domain-containing protein	-3.73011	0.000776813	-4.26434	1.07717e-08
27	CD19	ENSSSCG00000007807	Uncharacterized protein	5.64385	1.35463e-11	7.04581	2.1619e-18
28	CD200R1	ENSSSCG00000011925	Ig-like domain-containing protein	2.13569	2.78036e-06	1.92091	7.02125e-06
29	CD200R1	ENSSSCG00000011925	Ig-like domain-containing protein	2.13671	0.000400166	1.93058	3.51867e-06
30	CD28	ENSSSCG00000028561	CD28 protein (T-cell-specific surface glycoprotein CD28)	-3.69819	0.000771797	-4.22894	5.38598e-09
31	CD3E	ENSSSCG00000040140	T-cell surface glycoprotein CD3 epsilon chain	2.11797	3.90623e-07	1.89511	4.62825e-06
32	CD3G	ENSSSCG00000015094	T-cell surface glycoprotein CD3 gamma chain (T-cell receptor T3 gamma chain) (CD antigen CD3g)	-3.68448	1.1546e-08	-4.21292	2.76411e-06
33	CD86	ENSSSCG00000011877	Ig-like domain-containing protein	2.0907	2.63265e-10	1.8728	2.24028e-06
34	CD96	ENSSSCG00000023993	Uncharacterized protein	2.07985	1.79463e-06	1.86626	1.18907e-06
35	CDC42SE1	ENSSSCG00000031881	CRIB domain-containing protein	5.25018	2.90695e-17	6.38786	1.24142e-14
36	CDS2	ENSSSCG00000030123	Phosphatidate cytidylyltransferase (EC 2.7.7.41)	2.07852	3.81869e-06	1.86421	1.37754e-07
37	CDSN	ENSSSCG00000030903	Corneodesmosin	1.87752	0.000105687	1.63773	2.41429e-08
38	CELA2A	ENSSSCG00000003459	Chymotrypsin-like elastase family member 2A (EC 3.4.21.71) (Elastase-2) (Elastase-2A)	1.98768	7.77055e-07	1.76149	4.80589e-07
39	CIDEB	ENSSSCG00000001989	Cell death-inducing DFFA-like effector B variant 1	2.07139	3.34841e-09	1.85379	4.33934e-10
40	CIITA	ENSSSCG00000007901	NACHT domain-containing protein	1.96973	1.18399e-10	1.72826	4.2556e-08
41	CLGN	ENSSSCG00000026360	Uncharacterized protein	2.21537	2.63265e-10	1.61166	3.04693e-06
42	CLIC5	ENSSSCG00000037416	Chloride intracellular channel protein	2.00386	2.54787e-05	1.77362	1.19776e-06
43	CNFN	ENSSSCG00000027022	Uncharacterized protein	1.86	2.40054e-08	1.62255	5.94092e-06
44	CNIH1	ENSSSCG00000027256	Uncharacterized protein	1.86902	0.000105705	1.62804	2.90669e-06
45	COPS6	ENSSSCG00000034893	COP9 signalosome complex subunit 6	-3.46848	6.36516e-05	-3.97155	0.000424484
46	CPNE1	ENSSSCG00000007306	Copine-1 isoform a	-3.46096	6.35838e-05	-3.82287	5.54323e-10
47	CRHR2	ENSSSCG00000033514	Uncharacterized protein	1.85969	5.9261e-09	1.6027	3.19845e-06
48	CSTF1	ENSSSCG00000007494	WD_REPEATS_REGION domain-containing protein	1.94057	9.73121e-06	1.6994	8.51062e-08
49	CTCF	ENSSSCG00000024253	Transcriptional repressor CTCF isoform 1	-3.75316	5.02565e-06	-4.29029	1.06779e-08
50	DAD1	ENSSSCG00000002050	Dolichyl-diphosphooligosaccharide--protein glycosyltransferase subunit DAD1 (Oligosaccharyl transferase subunit DAD1) (Defender against cell death 1) (DAD-1)	1.81024	3.87287e-11	1.54867	7.87636e-08
51	DAPK2	ENSSSCG00000021588	Protein kinase domain-containing protein	4.65906	1.46699e-15	5.91731	4.54946e-19
52	DAPL1	ENSSSCG00000015879	Uncharacterized protein	4.6491	4.76399e-15	5.85103	4.46407e-19
53	DBI	ENSSSCG00000032213	Acyl-CoA-binding protein	-3.35643	2.39551e-05	-3.70957	4.24955e-08
54	DDIT3	ENSSSCG00000040751	DNA-damage-inducible transcript 3	4.44389	4.26167e-14	6.01107	1.24143e-14
55	DEFB110	ENSSSCG00000001743	Beta-defensin	4.53064	4.76399e-15	5.67719	2.99132e-10
56	DHX15	ENSSSCG00000008756	Pre-mRNA-splicing factor ATP-dependent RNA helicase DHX15	1.82422	4.84977e-08	1.57821	2.25637e-07
57	DIRAS3	ENSSSCG00000003797	GTP-binding RAS-like 3 (GTP-binding RAS-like protein 3)	1.76561	5.25712e-05	1.51711	2.18659e-08
58	DIS3L2	ENSSSCG00000022177	DIS3-like exonuclease 2 (EC 3.1.13.-)	1.76424	5.2237e-05	1.5136	3.82693e-08
59	DLL4	ENSSSCG00000004755	Delta-like protein	-3.37617	1.11904e-07	-3.7309	1.4674e-11
60	DLST	ENSSSCG00000002374	Dihydrolipoyllysine-residue succinyltransferase component of 2-oxoglutarate dehydrogenase complex, mitochondrial (EC 2.3.1.61) (2-oxoglutarate dehydrogenase complex component E2) (OGDC-E2) (Dihydrolipoamide succinyltransferase component of 2-oxoglutarate dehydrogenase complex) (E2K) (E2o) (PE2o)	1.77675	5.81888e-06	1.5246	3.52677e-09
61	DLX5	ENSSSCG00000038838	Homeobox protein DLX-5	1.75941	0.000636971	1.49559	5.69685e-08
62	DMD	ENSSSCG00000028148	Dystrophin	1.73094	1.66138e-05	1.46625	4.4577e-08
63	DNAJA1	ENSSSCG00000011000	DnaJ homolog subfamily A member 1 isoform 1	4.37762	1.20998e-11	5.94192	1.77076e-19
64	DPH5	ENSSSCG00000006859	Diphthine methyl ester synthase isoform a	1.7661	3.37501e-05	1.51852	1.13456e-08
65	DRAM1	ENSSSCG00000023972	DNA-damage regulated autophagy modulator 1	4.43835	4.26254e-14	5.9857	4.51631e-20
66	DYNLT1	ENSSSCG00000033107	Uncharacterized protein	1.73201	2.86795e-05	1.47997	4.33042e-08
67	EFNB3	ENSSSCG00000017948	Ephrin-B3	1.68844	1.61701e-07	1.82172	1.81641e-07
68	EHMT2	ENSSSCG00000001420	Uncharacterized protein	1.66711	2.60734e-06	1.80389	8.37222e-06
69	EMP1	ENSSSCG00000036723	Epithelial membrane protein 1	-3.25329	0.000757969	-3.59809	1.29754e-07
70	EMP3	ENSSSCG00000023377	Epithelial membrane protein 3	1.67769	2.46695e-06	1.80995	5.87231e-07
71	ENO3	ENSSSCG00000017904	Beta-enolase	1.70892	0.000246436	1.83919	6.15841e-09
72	ERBB2	ENSSSCG00000017497	Receptor protein-tyrosine kinase (EC 2.7.10.1)	-3.24505	0.00132238	-3.58878	0.000671901
73	ETV5	ENSSSCG00000023229	ETS domain-containing protein	1.66721	3.70303e-09	1.78776	1.61468e-05
74	EZH1	ENSSSCG00000017382	Uncharacterized protein	1.71038	0.000246423	1.85148	2.91996e-08
75	FDFT1	ENSSSCG00000026044	Squalene synthase (Squalene synthase isoform 1) (Squalene synthase isoform X1)	1.63873	2.23932e-07	1.77122	8.67002e-06
76	FDXR	ENSSSCG00000017227	NADPH:adrenodoxin oxidoreductase, mitochondrial (EC 1.18.1.6)	-3.17873	0.000834429	-3.51673	0.00134697
77	FHL5	ENSSSCG00000004340	Uncharacterized protein	1.5995	1.93623e-06	1.71462	1.2277e-06
78	FOXP3	ENSSSCG00000012300	Fork-head domain-containing protein	1.6018	4.99701e-05	1.72933	2.43544e-06
79	FTL	ENSSSCG00000003153	Ferritin	1.60741	3.88449e-06	1.73354	1.28187e-06
80	G0S2	ENSSSCG00000015617	G0/G1 switch 2 protein	1.57618	2.83542e-07	1.65712	1.18225e-07
81	G6PC	ENSSSCG00000036449	Glucose-6-phosphatase (EC 3.1.3.9)	4.04209	2.73117e-12	5.01201	1.30321e-15
82	GABARAP	ENSSSCG00000017936	GABA(A) receptor-associated protein	1.57541	0.000167092	1.70127	1.98508e-08
83	GADD45A	ENSSSCG00000037066	Growth arrest and DNA damage-inducible protein GADD45 alpha (Growth arrest and DNA damage-inducible protein GADD45 alpha isoform 1)	4.00896	3.39889e-17	4.4432	2.75049e-14
84	GAS6	ENSSSCG00000009565	Growth arrest-specific protein 6	3.99729	4.96789e-18	4.43061	5.01809e-12
85	GBA	ENSSSCG00000006522	Glucosylceramidase (EC 3.2.1.45)	-3.13156	0.000314099	-3.46612	0.000713361
86	GLP2R	ENSSSCG00000017998	Uncharacterized protein	4.06402	3.81394e-12	5.27351	1.23694e-13
87	GPR4	ENSSSCG00000037184	G-protein-coupled receptor 4	4.3282	4.12848e-14	5.55641	5.98263e-10
88	HNRNPAB	ENSSSCG00000014031	Uncharacterized protein	1.35806	8.68521e-05	1.49868	9.74685e-06
89	CHEK2	ENSSSCG00000034864	Serine/threonine-protein kinase Chk2 isoform X4	2.0344	0.00030573	1.79939	9.54185e-07
90	CHGB	ENSSSCG00000039779	Secretogranin-1	-3.55815	9.81361e-10	-4.07275	0.000430011
91	CHCHD1	ENSSSCG00000010308	CHCH domain-containing protein	1.91223	9.75991e-08	1.67894	1.51719e-06
92	CHCHD3	ENSSSCG00000016545	MICOS complex subunit	1.90914	6.38648e-08	1.65973	7.7092e-07
93	IFN-ALPHA-17	ENSSSCG00000037797	Interferon-alpha-17	3.3895	6.28739e-19	4.1117	6.19641e-14
94	IFNB1	ENSSSCG00000005163	Interferon beta (Interferon-beta-1)	3.62925	1.43477e-16	4.00064	1.88466e-09
95	IFNGR1	ENSSSCG00000004156	Interferon gamma receptor 1	3.54508	1.0631e-14	4.20758	5.28422e-12
96	IL10RB	ENSSSCG00000036556	Uncharacterized protein	3.68492	6.5809e-08	4.07954	9.42237e-10
97	IL13RA1	ENSSSCG00000012633	Interleukin 13 receptor, alpha 1	2.9881	1.19958e-13	2.9522	3.85768e-11
98	IL13RA2	ENSSSCG00000012594	Uncharacterized protein	2.97789	3.71612e-20	2.92563	1.21559e-09
99	IL18R1	ENSSSCG00000032795	Uncharacterized protein	2.92156	3.59149e-20	2.85606	1.16188e-07
100	IL1B2	ENSSSCG00000008087	Multifunctional fusion protein [Includes: Interleukin-1; Interleukin-1 beta]	3.07033	1.71156e-13	3.45198	2.63091e-11
101	IL2	ENSSSCG00000033267	Interleukin-2 (IL-2) (T-cell growth factor) (TCGF)	2.86121	1.17675e-18	2.81796	5.81111e-08
102	IL34	ENSSSCG00000040629	Interleukin-34 isoform 1	1.47791	0.00111611	1.52999	6.07862e-06
103	IL4R	ENSSSCG00000007817	Interleukin-4 receptor subunit alpha	-2.9425	0.000159264	-3.10859	3.44726e-06
104	IL6	ENSSSCG00000020970	Interleukin-6 (Interleukin-6 isoform X2)	2.72824	1.35463e-11	2.68084	1.51698e-07
105	IL6R	ENSSSCG00000027628	Interleukin-6 receptor subunit alpha (Interleukin-6 receptor subunit alpha isoform 1)	2.72262	1.35463e-11	2.66734	2.50865e-08
106	IL6ST	ENSSSCG00000016916	Uncharacterized protein	2.69533	3.21104e-17	2.63998	5.40545e-08
107	IRF6	ENSSSCG00000015612	IRF tryptophan pentad repeat domain-containing protein	3.4132	6.40802e-19	4.12654	2.14753e-13
108	ITGAV	ENSSSCG00000016027	Alpha v integrin subunit variant (Integrin alpha V) (Integrin alpha-V isoform 1 preproprotein)	3.98569	5.11917e-18	4.3508	1.01239e-11
109	LY96	ENSSSCG00000006175	Lymphocyte antigen 96 (Lymphocyte antigen 96 isoform 1)	2.64067	1.83627e-16	2.56202	8.60516e-12
110	MEMO1	ENSSSCG00000008515	Uncharacterized protein	2.54903	1.46699e-15	2.808	1.79347e-09
111	MLN	ENSSSCG00000001521	Promotilin (Promotilin isoform 3 preproprotein)	1.48482	4.11982e-05	1.59661	9.51872e-07
112	MMP14	ENSSSCG00000002039	Matrix metalloproteinase-14	2.58292	6.22199e-14	2.47008	5.38428e-12
113	MOS	ENSSSCG00000006248	Proto-oncogene serine/threonine-protein kinase mos (EC 2.7.11.1) (Oocyte maturation factor mos) (Proto-oncogene c-Mos)	1.48646	3.95395e-05	1.59948	1.95549e-06
114	MRPL16	ENSSSCG00000013118	39S ribosomal protein L16, mitochondrial	-3.0821	0.000239216	-3.41209	6.91762e-06
115	MRTO4	ENSSSCG00000034814	Ribosome assembly factor mrt4	1.48115	1.18133e-05	1.59198	1.34692e-07
116	MSN	ENSSSCG00000012365	Moesin	1.49769	0.000293798	1.60668	1.13145e-06
117	MSX1	ENSSSCG00000008727	Homeobox domain-containing protein	-3.04995	0.000469797	-3.37746	3.54729e-06
118	MUC13	ENSSSCG00000011862	SEA domain-containing protein	-3.04461	0.00219008	-3.37152	2.05489e-07
119	MYD88	ENSSSCG00000011251	Myeloid differentiation primary response protein MyD88	2.5439	1.46699e-15	2.74604	1.31603e-07
120	NFKB1	ENSSSCG00000030957	Uncharacterized protein	2.40239	4.26167e-14	2.65318	3.67183e-08
121	NKAP	ENSSSCG00000012613	Nkap_C domain-containing protein	2.43066	4.76399e-15	2.68527	2.65616e-07
122	PARD6B	ENSSSCG00000027206	Uncharacterized protein	5.03746	1.63235e-16	6.14381	2.48285e-14
123	PCCB	ENSSSCG00000011653	Propionyl-CoA carboxylase beta chain, mitochondrial	1.86891	0.000207772	1.54945	1.18915e-06
124	PDCD1	ENSSSCG00000037319	Ig-like domain-containing protein	2.29965	1.21424e-11	3.04089	2.2646e-11
125	PDSS2	ENSSSCG00000036168	Decaprenyl-diphosphate synthase subunit 2 (Decaprenyl-diphosphate synthase subunit 2 isoform X1) (Prenyl (Decaprenyl) diphosphate synthase subunit 2)	1.81555	1.36774e-08	1.57022	1.48804e-07
126	PMCH	ENSSSCG00000000858	Pro-MCH preproprotein	1.46072	0.00181751	1.56807	3.00059e-07
127	PRKAG3	ENSSSCG00000016200	5'-AMP-activated protein kinase subunit gamma-3	1.86113	0.000125522	1.5804	3.71489e-07
128	PROCR	ENSSSCG00000026585	MHC_I-like_Ag-recog domain-containing protein	2.03381	0.00179988	1.58796	3.61029e-07
129	PSMD4	ENSSSCG00000006628	26S proteasome non-ATPase regulatory subunit 4 isoform 2	1.8372	0.00190449	1.53906	2.01158e-06
130	PSME1	ENSSSCG00000002006	Proteasome activator complex subunit 1 (Proteasome activator complex subunit 1 isoform 1)	-3.00751	0.00137109	-3.33153	1.56685e-07
131	PTP4A2	ENSSSCG00000039885	TYR_PHOSPHATASE_2 domain-containing protein	-2.99446	0.000808	-3.31733	1.7237e-05
132	TGFBR1	ENSSSCG00000005382	Receptor protein serine/threonine kinase (EC 2.7.11.30)	1.8203	4.32957e-05	1.57277	1.27744e-07
133	TLR4	ENSSSCG00000005503	Toll-like receptor 4 (Toll-like receptor 4 isoform 1) (Toll-like receptor 4 isoform A)	2.05625	6.5809e-08	2.61834	1.15629e-11
134	TLR8	ENSSSCG00000012118	Toll-like receptor 8	2.05117	6.5809e-08	2.60403	5.51704e-12
135	TNFAIP3	ENSSSCG00000004154	Tumor necrosis factor alpha-induced protein 3 isoform X1	2.0874	2.73117e-12	2.9008	2.33465e-09
136	TNFAIP8L2	ENSSSCG00000006634	Tumor necrosis factor alpha-induced protein 8-like 2	2.0832	3.39889e-17	2.89408	1.15124e-09
137	TNFRSF9	ENSSSCG00000003386	Tumor necrosis factor receptor superfamily member 9 isoform X1	2.07496	4.96789e-18	2.88846	5.80902e-08
138	TNFSF8	ENSSSCG00000036457	TNF_2 domain-containing protein	2.06529	5.11917e-18	2.62574	2.65294e-08
139	TP53	ENSSSCG00000017950	Cellular tumor antigen p53	1.79543	6.80281e-06	1.54872	9.13186e-07
140	TPD52	ENSSSCG00000006156	Uncharacterized protein	-2.96918	0.00142806	-3.28978	9.63554e-06
141	TUBB2B	ENSSSCG00000033655	Tubulin beta chain	-2.97359	0.000298747	-3.29483	1.70201e-05
142	TYW3	ENSSSCG00000003779	tRNA wybutosine-synthesizing protein 3 homolog	2.0103	7.80804e-05	1.55719	9.00177e-07
143	UBL7	ENSSSCG00000001907	Ubiquitin-like protein 7	-2.95423	0.00154237	-3.27407	3.44144e-06
144	USF3	ENSSSCG00000011918	Basic helix-loop-helix domain-containing protein USF3 isoform X1	1.45591	7.09559e-06	1.52798	1.41416e-05
145	VARS	ENSSSCG00000038950	GST C-terminal domain-containing protein	1.47301	2.61384e-05	1.46595	1.74423e-05
146	VARS2	ENSSSCG00000001384	Valine--tRNA ligase, mitochondrial	-2.9425	0.000132026	-3.10859	3.52774e-06
147	YWHAZ	ENSSSCG00000006062	14_3_3 domain-containing protein	-2.96491	0.00251571	-3.28574	4.66649e-06
148		ENSSSCG00000002281	Protein farnesyltransferase subunit beta (FTase-beta) (EC 2.5.1.58)	1.63774	2.23973e-07	1.75347	5.50853e-07
149		ENSSSCG00000003520	Cell division control protein 42 homolog (Cell division control protein 42 homolog isoform 2)	2.06229	4.74354e-09	1.833	8.85617e-10
150		ENSSSCG00000007527	Endothelin-3 (ET-3) (Preproendothelin-3) (PPET3)	1.7109	7.85787e-09	1.45254	5.48767e-08
151		ENSSSCG00000011234	MARVEL domain-containing protein	1.97562	1.29244e-10	1.74769	2.93196e-11
152		ENSSSCG00000016597	Protection of telomeres protein 1 isoform X1	-3.00635	0.00179186	-3.33066	6.56285e-06
153		ENSSSCG00000024791	CD59 glycoprotein (MAC-inhibitory protein) (MAC-IP) (Membrane attack complex inhibition factor) (MACIF) (Protectin) (CD antigen CD59)	5.25652	3.21104e-17	6.50261	1.0862e-20
154		ENSSSCG00000025644	CD1A antigen	6.18752	3.71612e-20	4.60761	1.43251e-14
155		ENSSSCG00000034914	Uncharacterized protein	5.74339	1.17675e-18	7.63868	4.31312e-18
156		ENSSSCG00000035686	Citrate synthase	-3.55012	1.68088e-09	-4.06251	0.000851731
157		ENSSSCG00000036274	UDP-glucuronosyltransferase (EC 2.4.1.17)	-2.95266	0.00242234	-3.11926	4.25363e-06
158		ENSSSCG00000036331	Alpha-amylase (EC 3.2.1.1)	2.40104	5.83304e-06	1.75233	7.06163e-09
159		ENSSSCG00000039214	Interleukin-1 beta (IL-1 beta)	3.23229	3.6903e-13	3.86487	9.52503e-10

## Sheet: Dataset 1.6
dataset 1.6. Common genes identified in EPS treated and EPS pretreated IPEC-1 cell challenged with ETEC
				EPS		EPS + ETEC
No.	Gene_name	ENSEMBLGENE	Protein names	logFC	p-Value	logFC	p-Value
1	ADCYAP1R1	ENSSSCG00000016672	Pituitary adenylate cyclase-activating polypeptide type I receptor isoform 3 (Pituitary adenylate cyclase-activating polypeptide type I receptor short form)	2.55374	1.41226e-09	1.98869	1.50125e-08
2	AHCYL1	ENSSSCG00000006816	Adenosylhomocysteinase-like protein 1 (EC 3.3.1.1)	2.44808	3.88384e-08	1.94987	1.08631e-08
3	APPL2	ENSSSCG00000000841	Uncharacterized protein	2.53616	1.19511e-07	1.99961	2.0761e-09
4	CASQ1	ENSSSCG00000006390	Calsequestrin	2.24575	1.47115e-05	1.96363	6.30816e-09
5	CCDC91	ENSSSCG00000024232	Coiled-coil domain-containing protein 91 isoform 1	1.71643	1.67585e-06	1.68289	7.5884e-07
6	CCT7	ENSSSCG00000008303	Uncharacterized protein	1.83503	2.02459e-06	1.81662	2.37355e-07
7	CD200R1	ENSSSCG00000011925	Ig-like domain-containing protein	1.91467	5.24012e-12	1.92091	7.02125e-06
8	CD200R1	ENSSSCG00000011925	Ig-like domain-containing protein	1.91478	2.39451e-06	1.93058	3.51867e-06
9	CD86	ENSSSCG00000011877	Ig-like domain-containing protein	1.86866	5.2853e-06	1.8728	2.24028e-06
10	CDS2	ENSSSCG00000030123	Phosphatidate cytidylyltransferase (EC 2.7.7.41)	1.85761	1.43823e-09	1.86421	1.37754e-07
11	CDSN	ENSSSCG00000030903	Corneodesmosin	1.66681	3.58543e-08	1.63773	2.41429e-08
12	CELA2A	ENSSSCG00000003459	Chymotrypsin-like elastase family member 2A (EC 3.4.21.71) (Elastase-2) (Elastase-2A)	1.77697	1.91432e-05	1.76149	4.80589e-07
13	CNFN	ENSSSCG00000027022	Uncharacterized protein	1.66016	0.00010569	1.62255	5.94092e-06
14	COPS6	ENSSSCG00000034893	COP9 signalosome complex subunit 6	-3.79837	6.35797e-05	-3.97155	0.000424484
15	CPNE1	ENSSSCG00000007306	Copine-1 isoform a	-3.786	3.05292e-06	-3.82287	5.54323e-10
16	CRHR2	ENSSSCG00000033514	Uncharacterized protein	1.65985	1.27641e-07	1.6027	3.19845e-06
17	CSTF1	ENSSSCG00000007494	WD_REPEATS_REGION domain-containing protein	1.74073	8.71514e-06	1.6994	8.51062e-08
18	DHX15	ENSSSCG00000008756	Pre-mRNA-splicing factor ATP-dependent RNA helicase DHX15	1.62438	1.86937e-07	1.57821	2.25637e-07
19	DIRAS3	ENSSSCG00000003797	GTP-binding RAS-like 3 (GTP-binding RAS-like protein 3)	1.55489	4.68193e-07	1.51711	2.18659e-08
20	DLX5	ENSSSCG00000038838	Homeobox protein DLX-5	1.55958	5.41011e-05	1.49559	5.69685e-08
21	DPH5	ENSSSCG00000006859	Diphthine methyl ester synthase isoform a	1.57514	5.60672e-08	1.51852	1.13456e-08
22	EHMT2	ENSSSCG00000001420	Uncharacterized protein	1.5584	3.98175e-05	1.80389	8.37222e-06
23	EMP1	ENSSSCG00000036723	Epithelial membrane protein 1	-3.33133	0.000676811	-3.59809	1.29754e-07
24	ENO3	ENSSSCG00000017904	Beta-enolase	1.70896	5.40902e-06	1.83919	6.15841e-09
25	ERBB2	ENSSSCG00000017497	Receptor protein-tyrosine kinase (EC 2.7.10.1)	-3.33133	0.00142967	-3.58878	0.000671901
26	FHL5	ENSSSCG00000004340	Uncharacterized protein	1.35835	5.01597e-05	1.71462	1.2277e-06
27	FOXP3	ENSSSCG00000012300	Fork-head domain-containing protein	1.60185	1.51618e-05	1.72933	2.43544e-06
28	CHEK2	ENSSSCG00000034864	Serine/threonine-protein kinase Chk2 isoform X4	1.83456	3.03637e-11	1.79939	9.54185e-07
29	IFNGR1	ENSSSCG00000004156	Interferon gamma receptor 1	6.84486	2.9171e-07	4.20758	5.28422e-12
30	IL1B2	ENSSSCG00000008087	Multifunctional fusion protein [Includes: Interleukin-1; Interleukin-1 beta]	4.93639	1.36444e-11	3.45198	2.63091e-11
31	IL34	ENSSSCG00000040629	Interleukin-34 isoform 1	1.25698	5.61002e-06	1.52999	6.07862e-06
32	NFKB1	ENSSSCG00000030957	Uncharacterized protein	2.41523	3.88396e-08	2.65318	3.67183e-08
33	NKAP	ENSSSCG00000012613	Nkap_C domain-containing protein	2.38922	1.318e-12	2.68527	2.65616e-07
34	PCCB	ENSSSCG00000011653	Propionyl-CoA carboxylase beta chain, mitochondrial	1.32786	8.62077e-05	1.54945	1.18915e-06
35	PDSS2	ENSSSCG00000036168	Decaprenyl-diphosphate synthase subunit 2 (Decaprenyl-diphosphate synthase subunit 2 isoform X1) (Prenyl (Decaprenyl) diphosphate synthase subunit 2)	1.61572	3.51907e-07	1.57022	1.48804e-07
36	PMCH	ENSSSCG00000000858	Pro-MCH preproprotein	1.34756	0.000940899	1.56807	3.00059e-07
37	TLR4	ENSSSCG00000005503	Toll-like receptor 4 (Toll-like receptor 4 isoform 1) (Toll-like receptor 4 isoform A)	2.77498	4.73284e-11	2.61834	1.15629e-11
38		ENSSSCG00000002281	Protein farnesyltransferase subunit beta (FTase-beta) (EC 2.5.1.58)	1.39658	1.00542e-07	1.75347	5.50853e-07

## Sheet: Dataset 1.7
dataset 1.7. Common genes identified in all experimental groups
No.	Gene_name	ENSEMBLGENE	Protein names	ETEC		EPS		EPS +ETEC
				logFC	p-Value	logFC	p-Value	logFC	p-Value
1	ADCYAP1R1	ENSSSCG00000016672	Pituitary adenylate cyclase-activating polypeptide type I receptor isoform 3 (Pituitary adenylate cyclase-activating polypeptide type I receptor short form)	2.58305	1.41149e-09	2.55374	1.41226e-09	1.98869	1.50125e-08
2	AHCYL1	ENSSSCG00000006816	Adenosylhomocysteinase-like protein 1 (EC 3.3.1.1)	2.56616	2.58738e-12	2.44808	3.88384e-08	1.94987	1.08631e-08
3	APPL2	ENSSSCG00000000841	Uncharacterized protein	2.60035	2.72373e-09	2.53616	1.19511e-07	1.99961	2.0761e-09
4	CASQ1	ENSSSCG00000006390	Calsequestrin	2.19669	2.02826e-09	2.24575	1.47115e-05	1.96363	6.30816e-09
5	CCDC91	ENSSSCG00000024232	Coiled-coil domain-containing protein 91 isoform 1	1.91626	1.21456e-06	1.71643	1.67585e-06	1.68289	7.5884e-07
6	CCT7	ENSSSCG00000008303	Uncharacterized protein	2.03486	5.88213e-05	1.83503	2.02459e-06	1.81662	2.37355e-07
7	CD200R1	ENSSSCG00000011925	Ig-like domain-containing protein	2.13569	2.78036e-06	1.91467	5.24012e-12	1.92091	7.02125e-06
8	CD200R1	ENSSSCG00000011925	Ig-like domain-containing protein	2.13671	0.000400166	1.91478	2.39451e-06	1.93058	3.51867e-06
9	CD86	ENSSSCG00000011877	Ig-like domain-containing protein	2.0907	2.63265e-10	1.86866	5.2853e-06	1.8728	2.24028e-06
10	CDS2	ENSSSCG00000030123	Phosphatidate cytidylyltransferase (EC 2.7.7.41)	2.07852	3.81869e-06	1.85761	1.43823e-09	1.86421	1.37754e-07
11	CDSN	ENSSSCG00000030903	Corneodesmosin	1.87752	0.000105687	1.66681	3.58543e-08	1.63773	2.41429e-08
12	CELA2A	ENSSSCG00000003459	Chymotrypsin-like elastase family member 2A (EC 3.4.21.71) (Elastase-2) (Elastase-2A)	1.98768	7.77055e-07	1.77697	1.91432e-05	1.76149	4.80589e-07
13	CNFN	ENSSSCG00000027022	Uncharacterized protein	1.86	2.40054e-08	1.66016	0.00010569	1.62255	5.94092e-06
14	COPS6	ENSSSCG00000034893	COP9 signalosome complex subunit 6	-3.46848	6.36516e-05	-3.79837	6.35797e-05	-3.97155	0.000424484
15	CPNE1	ENSSSCG00000007306	Copine-1 isoform a	-3.46096	6.35838e-05	-3.786	3.05292e-06	-3.82287	5.54323e-10
16	CRHR2	ENSSSCG00000033514	Uncharacterized protein	1.85969	5.9261e-09	1.65985	1.27641e-07	1.6027	3.19845e-06
17	CSTF1	ENSSSCG00000007494	WD_REPEATS_REGION domain-containing protein	1.94057	9.73121e-06	1.74073	8.71514e-06	1.6994	8.51062e-08
18	DHX15	ENSSSCG00000008756	Pre-mRNA-splicing factor ATP-dependent RNA helicase DHX15	1.82422	4.84977e-08	1.62438	1.86937e-07	1.57821	2.25637e-07
19	DIRAS3	ENSSSCG00000003797	GTP-binding RAS-like 3 (GTP-binding RAS-like protein 3)	1.76561	5.25712e-05	1.55489	4.68193e-07	1.51711	2.18659e-08
20	DLX5	ENSSSCG00000038838	Homeobox protein DLX-5	1.75941	0.000636971	1.55958	5.41011e-05	1.49559	5.69685e-08
21	DPH5	ENSSSCG00000006859	Diphthine methyl ester synthase isoform a	1.7661	3.37501e-05	1.57514	5.60672e-08	1.51852	1.13456e-08
22	EHMT2	ENSSSCG00000001420	Uncharacterized protein	1.66711	2.60734e-06	1.5584	3.98175e-05	1.80389	8.37222e-06
23	EMP1	ENSSSCG00000036723	Epithelial membrane protein 1	-3.25329	0.000757969	-3.33133	0.000676811	-3.59809	1.29754e-07
24	ENO3	ENSSSCG00000017904	Beta-enolase	1.70892	0.000246436	1.70896	5.40902e-06	1.83919	6.15841e-09
25	ERBB2	ENSSSCG00000017497	Receptor protein-tyrosine kinase (EC 2.7.10.1)	-3.24505	0.00132238	-3.33133	0.00142967	-3.58878	0.000671901
26	FHL5	ENSSSCG00000004340	Uncharacterized protein	1.5995	1.93623e-06	1.35835	5.01597e-05	1.71462	1.2277e-06
27	FOXP3	ENSSSCG00000012300	Fork-head domain-containing protein	1.6018	4.99701e-05	1.60185	1.51618e-05	1.72933	2.43544e-06
28	CHEK2	ENSSSCG00000034864	Serine/threonine-protein kinase Chk2 isoform X4	2.0344	0.00030573	1.83456	3.03637e-11	1.79939	9.54185e-07
29	IFNGR1	ENSSSCG00000004156	Interferon gamma receptor 1	3.54508	1.0631e-14	6.84486	2.9171e-07	4.20758	5.28422e-12
30	IL1B2	ENSSSCG00000008087	Multifunctional fusion protein [Includes: Interleukin-1; Interleukin-1 beta]	3.07033	1.71156e-13	4.93639	1.36444e-11	3.45198	2.63091e-11
31	IL34	ENSSSCG00000040629	Interleukin-34 isoform 1	1.47791	0.00111611	1.25698	5.61002e-06	1.52999	6.07862e-06
32	NFKB1	ENSSSCG00000030957	Uncharacterized protein	2.40239	4.26167e-14	2.41523	3.88396e-08	2.65318	3.67183e-08
33	NKAP	ENSSSCG00000012613	Nkap_C domain-containing protein	2.43066	4.76399e-15	2.38922	1.318e-12	2.68527	2.65616e-07
34	PCCB	ENSSSCG00000011653	Propionyl-CoA carboxylase beta chain, mitochondrial	1.86891	0.000207772	1.32786	8.62077e-05	1.54945	1.18915e-06
35	PDSS2	ENSSSCG00000036168	Decaprenyl-diphosphate synthase subunit 2 (Decaprenyl-diphosphate synthase subunit 2 isoform X1) (Prenyl (Decaprenyl) diphosphate synthase subunit 2)	1.81555	1.36774e-08	1.61572	3.51907e-07	1.57022	1.48804e-07
36	PMCH	ENSSSCG00000000858	Pro-MCH preproprotein	1.46072	0.00181751	1.34756	0.000940899	1.56807	3.00059e-07
37	TLR4	ENSSSCG00000005503	Toll-like receptor 4 (Toll-like receptor 4 isoform 1) (Toll-like receptor 4 isoform A)	2.05625	6.5809e-08	2.77498	4.73284e-11	2.61834	1.15629e-11
38		ENSSSCG00000002281	Protein farnesyltransferase subunit beta (FTase-beta) (EC 2.5.1.58)	1.63774	2.23973e-07	1.39658	1.00542e-07	1.75347	5.50853e-07

## Sheet: Dataset 1.8
dataset 1.8. Molecular pathways identified after ETEC-induced transcriptome of IPEC-1 cells by Reactome server
Pathway identifier	Pathway name	#Entities found	#Entities total	Entities ratio	Entities pValue	Entities FDR	#Reactions found	#Reactions total	Reactions ratio	Species identifier	Species name	Submitted entities found	Mapped entities	Found reaction identifiers
R-HSA-5602498	MyD88 deficiency (TLR2/4)	3	12	0.00107287	0.000703404	0.25138	2	2	0.000166889	9606	Homo sapiens	ENSSSCG00000006175;ENSSSCG00000014369;ENSSSCG00000005503	O00206;Q9Y6Y9;P08571	R-HSA-5602383;R-HSA-5602606
R-HSA-5603041	IRAK4 deficiency (TLR2/4)	3	13	0.00116227	0.000885142	0.25138	2	2	0.000166889	9606	Homo sapiens	ENSSSCG00000006175;ENSSSCG00000014369;ENSSSCG00000005503	O00206;Q9Y6Y9;P08571	R-HSA-5602353;R-HSA-5602672
R-HSA-5686938	Regulation of TLR by endogenous ligand	3	19	0.0016987	0.00259799	0.491019	7	12	0.00100134	9606	Homo sapiens	ENSSSCG00000006175;ENSSSCG00000014369;ENSSSCG00000005503	O00206;Q9Y6Y9;P08571	R-HSA-6805943;R-HSA-8870678;R-HSA-5432849;R-HSA-8869667;R-HSA-5432852;R-HSA-8869694;R-HSA-5432825
R-HSA-5602358	Diseases associated with the TLR signaling cascade	3	27	0.00241395	0.00686896	0.521102	4	15	0.00125167	9606	Homo sapiens	ENSSSCG00000006175;ENSSSCG00000014369;ENSSSCG00000005503	O00206;Q9Y6Y9;P08571	R-HSA-5602353;R-HSA-5602672;R-HSA-5602383;R-HSA-5602606
R-HSA-5260271	Diseases of Immune System	3	27	0.00241395	0.00686896	0.521102	4	15	0.00125167	9606	Homo sapiens	ENSSSCG00000006175;ENSSSCG00000014369;ENSSSCG00000005503	O00206;Q9Y6Y9;P08571	R-HSA-5602353;R-HSA-5602672;R-HSA-5602383;R-HSA-5602606
R-HSA-389356	CD28 co-stimulation	3	33	0.00295038	0.0117974	0.521102	12	19	0.00158545	9606	Homo sapiens	ENSSSCG00000028561;ENSSSCG00000011877;ENSSSCG00000003520	P10747;P42081;P60953	R-HSA-389381;R-HSA-389348;R-HSA-389158;R-HSA-389350;R-HSA-388832;R-HSA-389788;R-HSA-388831;R-HSA-388814;R-HSA-388808;R-HSA-389352;R-HSA-388811;R-HSA-389354
R-HSA-389359	CD28 dependent Vav1 pathway	2	12	0.00107287	0.0127785	0.521102	6	6	0.000500668	9606	Homo sapiens	ENSSSCG00000011877;ENSSSCG00000003520	P42081;P60953	R-HSA-389348;R-HSA-389350;R-HSA-389788;R-HSA-388814;R-HSA-389352;R-HSA-389354
R-HSA-3274531	Glycogen storage disease type Ia (G6PC)	1	1	8.94055e-05	0.0140274	0.521102	1	1	8.34446e-05	9606	Homo sapiens	ENSSSCG00000036449	P35575	R-HSA-3274540
R-HSA-168898	Toll-like Receptor Cascades	6	156	0.0139473	0.024151	0.521102	50	182	0.0151869	9606	Homo sapiens	ENSSSCG00000012118;ENSSSCG00000006175;ENSSSCG00000016957;ENSSSCG00000030957;ENSSSCG00000014369;ENSSSCG00000005503	O00206;Q9Y6Y9;Q99467;P08571;P19838;Q9NR97	R-HSA-975118;R-HSA-975115;R-HSA-975111;R-HSA-166286;R-HSA-975106;R-HSA-166284;R-HSA-1678998;R-HSA-975134;R-HSA-2559414;R-HSA-8870678;R-HSA-166041;R-HSA-975125;R-HSA-8869667;R-HSA-5432825;R-HSA-167983;R-HSA-937022;R-HSA-975160;R-HSA-8869694;R-HSA-166072;R-HSA-975156;R-HSA-166082;R-HSA-975180;R-HSA-5432849;R-HSA-2201316;R-HSA-5432852;R-HSA-166091;R-HSA-975175;R-HSA-2201322;R-HSA-5684250;R-HSA-97517…
R-HSA-6785631	ERBB2 Regulates Cell Motility	2	18	0.0016093	0.027217	0.521102	2	2	0.000166889	9606	Homo sapiens	ENSSSCG00000017497;ENSSSCG00000008515	Q9Y316;P04626	R-HSA-6785636;R-HSA-6785648
R-HSA-166020	Transfer of LPS from LBP carrier to CD14	1	2	0.000178811	0.0278592	0.521102	1	2	0.000166889	9606	Homo sapiens	ENSSSCG00000014369	P08571	R-HSA-169719
R-HSA-388841	Costimulation by the CD28 family	4	88	0.00786768	0.0369873	0.521102	17	34	0.00283712	9606	Homo sapiens	ENSSSCG00000028561;ENSSSCG00000011877;ENSSSCG00000037319;ENSSSCG00000003520	Q15116;P10747;P42081;P60953	R-HSA-389381;R-HSA-389348;R-HSA-389158;R-HSA-389350;R-HSA-388833;R-HSA-388832;R-HSA-389762;R-HSA-388814;R-HSA-388809;R-HSA-388808;R-HSA-389352;R-HSA-388811;R-HSA-389354;R-HSA-388829;R-HSA-388828;R-HSA-389788;R-HSA-388831
R-HSA-166016	Toll Like Receptor 4 (TLR4) Cascade	5	129	0.0115333	0.0371015	0.521102	23	95	0.00792724	9606	Homo sapiens	ENSSSCG00000006175;ENSSSCG00000016957;ENSSSCG00000030957;ENSSSCG00000014369;ENSSSCG00000005503	O00206;Q9Y6Y9;Q99467;P08571;P19838	R-HSA-166082;R-HSA-2201316;R-HSA-166119;R-HSA-2559439;R-HSA-166091;R-HSA-2201322;R-HSA-2201293;R-HSA-166286;R-HSA-5684250;R-HSA-937059;R-HSA-166284;R-HSA-5684248;R-HSA-937022;R-HSA-2559414;R-HSA-169719;R-HSA-2262775;R-HSA-166362;R-HSA-937079;R-HSA-166363;R-HSA-166072;R-HSA-166041;R-HSA-2262777;R-HSA-5684267
R-HSA-164939	Nef mediated downregulation of CD28 cell surface expression	1	3	0.000268216	0.0414982	0.521102	3	3	0.000250334	9606	Homo sapiens	ENSSSCG00000028561	P10747	R-HSA-167633;R-HSA-167637;R-HSA-167630
R-HSA-2395516	Electron transport from NADPH to Ferredoxin	1	3	0.000268216	0.0414982	0.521102	2	2	0.000166889	9606	Homo sapiens	ENSSSCG00000017227	P22570	R-HSA-2395517;R-HSA-2395512
R-HSA-166058	MyD88:MAL(TIRAP) cascade initiated on plasma membrane	4	96	0.00858292	0.0481398	0.521102	19	64	0.00534045	9606	Homo sapiens	ENSSSCG00000006175;ENSSSCG00000030957;ENSSSCG00000014369;ENSSSCG00000005503	O00206;Q9Y6Y9;P08571;P19838	R-HSA-166082;R-HSA-2201316;R-HSA-166119;R-HSA-166091;R-HSA-2201322;R-HSA-166286;R-HSA-5684250;R-HSA-937059;R-HSA-166284;R-HSA-5684248;R-HSA-937022;R-HSA-2559414;R-HSA-2262775;R-HSA-166362;R-HSA-937079;R-HSA-166363;R-HSA-166072;R-HSA-2262777;R-HSA-5684267
R-HSA-168188	Toll Like Receptor TLR6:TLR2 Cascade	4	96	0.00858292	0.0481398	0.521102	19	66	0.00550734	9606	Homo sapiens	ENSSSCG00000006175;ENSSSCG00000030957;ENSSSCG00000014369;ENSSSCG00000005503	O00206;Q9Y6Y9;P08571;P19838	R-HSA-166082;R-HSA-2201316;R-HSA-166119;R-HSA-166091;R-HSA-2201322;R-HSA-166286;R-HSA-5684250;R-HSA-937059;R-HSA-166284;R-HSA-5684248;R-HSA-937022;R-HSA-2559414;R-HSA-2262775;R-HSA-166362;R-HSA-937079;R-HSA-166363;R-HSA-166072;R-HSA-2262777;R-HSA-5684267
R-HSA-4420097	VEGFA-VEGFR2 Pathway	4	98	0.00876173	0.0511885	0.521102	12	77	0.00642523	9606	Homo sapiens	ENSSSCG00000038806;ENSSSCG00000006816;ENSSSCG00000003520;ENSSSCG00000016027	P06756;O43865;P30530;P60953	R-HSA-169683;R-HSA-5218830;R-HSA-5218814;R-HSA-5218829;R-HSA-5218812;R-HSA-5357429;R-HSA-5357432;R-HSA-5218836;R-HSA-5218804;R-HSA-5218851;R-HSA-5218818;R-HSA-5218832
R-HSA-168179	Toll Like Receptor TLR1:TLR2 Cascade	4	99	0.00885114	0.0527517	0.521102	19	66	0.00550734	9606	Homo sapiens	ENSSSCG00000006175;ENSSSCG00000030957;ENSSSCG00000014369;ENSSSCG00000005503	O00206;Q9Y6Y9;P08571;P19838	R-HSA-166082;R-HSA-2201316;R-HSA-166119;R-HSA-166091;R-HSA-2201322;R-HSA-166286;R-HSA-5684250;R-HSA-937059;R-HSA-166284;R-HSA-5684248;R-HSA-937022;R-HSA-2559414;R-HSA-2262775;R-HSA-166362;R-HSA-937079;R-HSA-166363;R-HSA-166072;R-HSA-2262777;R-HSA-5684267
R-HSA-181438	Toll Like Receptor 2 (TLR2) Cascade	4	99	0.00885114	0.0527517	0.521102	19	68	0.00567423	9606	Homo sapiens	ENSSSCG00000006175;ENSSSCG00000030957;ENSSSCG00000014369;ENSSSCG00000005503	O00206;Q9Y6Y9;P08571;P19838	R-HSA-166082;R-HSA-2201316;R-HSA-166119;R-HSA-166091;R-HSA-2201322;R-HSA-166286;R-HSA-5684250;R-HSA-937059;R-HSA-166284;R-HSA-5684248;R-HSA-937022;R-HSA-2559414;R-HSA-2262775;R-HSA-166362;R-HSA-937079;R-HSA-166363;R-HSA-166072;R-HSA-2262777;R-HSA-5684267
R-HSA-389960	Formation of tubulin folding intermediates by CCT/TriC	2	26	0.00232454	0.0528122	0.521102	2	2	0.000166889	9606	Homo sapiens	ENSSSCG00000033655;ENSSSCG00000008303	Q99832;Q13885	R-HSA-389954;R-HSA-389961
R-HSA-5579026	Defective CYP11A1 causes Adrenal insufficiency, congenital, with 46,XY sex reversal (AICSR)	1	4	0.000357622	0.0549471	0.521102	1	1	8.34446e-05	9606	Homo sapiens	ENSSSCG00000017227	P22570	R-HSA-5580269
R-HSA-417973	Adenosine P1 receptors	1	4	0.000357622	0.0549471	0.521102	1	2	0.000166889	9606	Homo sapiens	ENSSSCG00000021059	P30542	R-HSA-418904
R-HSA-389957	Prefoldin mediated transfer of substrate to CCT/TriC	2	28	0.00250335	0.0601552	0.521102	2	2	0.000166889	9606	Homo sapiens	ENSSSCG00000033655;ENSSSCG00000008303	Q99832;Q13885	R-HSA-389970;R-HSA-389980
R-HSA-9619483	Activation of AMPK downstream of NMDARs	2	29	0.00259276	0.0639506	0.521102	3	3	0.000250334	9606	Homo sapiens	ENSSSCG00000033655;ENSSSCG00000016200	Q13885;Q9UGI9	R-HSA-9619542;R-HSA-9619478;R-HSA-9619515
R-HSA-194138	Signaling by VEGF	4	107	0.00956638	0.0661828	0.521102	12	83	0.0069259	9606	Homo sapiens	ENSSSCG00000038806;ENSSSCG00000006816;ENSSSCG00000003520;ENSSSCG00000016027	P06756;O43865;P30530;P60953	R-HSA-169683;R-HSA-5218830;R-HSA-5218814;R-HSA-5218829;R-HSA-5218812;R-HSA-5357429;R-HSA-5357432;R-HSA-5218836;R-HSA-5218804;R-HSA-5218851;R-HSA-5218818;R-HSA-5218832
R-HSA-9614085	FOXO-mediated transcription	3	66	0.00590076	0.0677413	0.521102	5	85	0.00709279	9606	Homo sapiens	ENSSSCG00000036449;ENSSSCG00000037066;ENSSSCG00000006062	P35575;P63104;P24522	R-HSA-9614562;R-HSA-9614423;R-HSA-9614564;R-HSA-9623192;R-HSA-9617853
R-HSA-5669034	TNFs bind their physiological receptors	2	30	0.00268216	0.0678247	0.521102	2	13	0.00108478	9606	Homo sapiens	ENSSSCG00000036457;ENSSSCG00000003386	P32971;Q07011	R-HSA-8856189;R-HSA-8858475
R-HSA-187024	NGF-independant TRKA activation	1	5	0.000447027	0.0682084	0.521102	2	4	0.000333778	9606	Homo sapiens	ENSSSCG00000016672	P41586	R-HSA-9612996;R-HSA-187678
R-HSA-71032	Propionyl-CoA catabolism	1	5	0.000447027	0.0682084	0.521102	1	3	0.000250334	9606	Homo sapiens	ENSSSCG00000011653	P05166	R-HSA-71031
R-HSA-182971	EGFR downregulation	2	31	0.00277157	0.0717745	0.521102	19	22	0.00183578	9606	Homo sapiens	ENSSSCG00000008963;ENSSSCG00000003520	P15514;P60953	R-HSA-8867047;R-HSA-183072;R-HSA-8867044;R-HSA-8867041;R-HSA-182986;R-HSA-183051;R-HSA-8951490;R-HSA-182990;R-HSA-183055;R-HSA-183084;R-HSA-183058;R-HSA-182994;R-HSA-183089;R-HSA-182993;R-HSA-183094;R-HSA-183002;R-HSA-183067;R-HSA-182969;R-HSA-183036
R-HSA-5626467	RHO GTPases activate IQGAPs	2	32	0.00286097	0.0757972	0.521102	5	5	0.000417223	9606	Homo sapiens	ENSSSCG00000033655;ENSSSCG00000003520	Q13885;P60953	R-HSA-5626549;R-HSA-5626469;R-HSA-5672304;R-HSA-5626507;R-HSA-5672329
R-HSA-389958	Cooperation of Prefoldin and TriC/CCT in actin and tubulin folding	2	33	0.00295038	0.0798899	0.521102	6	6	0.000500668	9606	Homo sapiens	ENSSSCG00000033655;ENSSSCG00000008303	Q99832;Q13885	R-HSA-390453;R-HSA-389970;R-HSA-389954;R-HSA-389980;R-HSA-389961;R-HSA-390459
R-HSA-5694530	Cargo concentration in the ER	2	33	0.00295038	0.0798899	0.521102	2	12	0.00100134	9606	Homo sapiens	ENSSSCG00000008963;ENSSSCG00000027256	O95406;P15514	R-HSA-5694445;R-HSA-5694522
R-HSA-1306955	GRB7 events in ERBB2 signaling	1	6	0.000536433	0.0812848	0.521102	1	1	8.34446e-05	9606	Homo sapiens	ENSSSCG00000017497	P04626	R-HSA-1306953
R-HSA-3656532	TGFBR1 KD Mutants in Cancer	1	6	0.000536433	0.0812848	0.521102	1	1	8.34446e-05	9606	Homo sapiens	ENSSSCG00000005382	P36897	R-HSA-3656523
R-HSA-3304356	SMAD2/3 Phosphorylation Motif Mutants in Cancer	1	6	0.000536433	0.0812848	0.521102	1	1	8.34446e-05	9606	Homo sapiens	ENSSSCG00000005382	P36897	R-HSA-3304394
R-HSA-8939256	RUNX1 regulates transcription of genes involved in WNT signaling	1	6	0.000536433	0.0812848	0.521102	2	4	0.000333778	9606	Homo sapiens	ENSSSCG00000012300	Q9BZS1	R-HSA-8877879;R-HSA-8877884
R-HSA-5660668	CLEC7A/inflammasome pathway	1	6	0.000536433	0.0812848	0.521102	1	4	0.000333778	9606	Homo sapiens	ENSSSCG00000039214	P01584	R-HSA-5660663
R-HSA-1445148	Translocation of SLC2A4 (GLUT4) to the plasma membrane	3	72	0.00643719	0.0828738	0.521102	4	15	0.00125167	9606	Homo sapiens	ENSSSCG00000033655;ENSSSCG00000016200;ENSSSCG00000006062	Q13885;Q9UGI9;P63104	R-HSA-1454689;R-HSA-2316347;R-HSA-1445149;R-HSA-1454699
R-HSA-1236975	Antigen processing-Cross presentation	5	169	0.0151095	0.0927519	0.521102	5	22	0.00183578	9606	Homo sapiens	ENSSSCG00000006175;ENSSSCG00000006628;ENSSSCG00000014369;ENSSSCG00000005503;ENSSSCG00000016027	O00206;Q9Y6Y9;P06756;P55036;P08571	R-HSA-8863895;R-HSA-1236935;R-HSA-1236970;R-HSA-1236958;R-HSA-1236956
R-HSA-3656534	Loss of Function of TGFBR1 in Cancer	1	7	0.000625838	0.0941788	0.521102	1	2	0.000166889	9606	Homo sapiens	ENSSSCG00000005382	P36897	R-HSA-3656523
R-HSA-3304349	Loss of Function of SMAD2/3 in Cancer	1	7	0.000625838	0.0941788	0.521102	1	2	0.000166889	9606	Homo sapiens	ENSSSCG00000005382	P36897	R-HSA-3304394
R-HSA-187015	Activation of TRKA receptors	1	7	0.000625838	0.0941788	0.521102	2	8	0.000667557	9606	Homo sapiens	ENSSSCG00000016672	P41586	R-HSA-9612996;R-HSA-187678
R-HSA-3371599	Defective HLCS causes multiple carboxylase deficiency	1	7	0.000625838	0.0941788	0.521102	1	4	0.000333778	9606	Homo sapiens	ENSSSCG00000011653	P05166	R-HSA-9035990
R-HSA-77289	Mitochondrial Fatty Acid Beta-Oxidation	2	38	0.00339741	0.101311	0.521102	2	47	0.0039219	9606	Homo sapiens	ENSSSCG00000032213;ENSSSCG00000011653	P07108;P05166	R-HSA-8848246;R-HSA-71031
R-HSA-163841	Gamma carboxylation, hypusine formation and arylsulfatase activation	2	39	0.00348681	0.105769	0.521102	4	39	0.00325434	9606	Homo sapiens	ENSSSCG00000006859;ENSSSCG00000009565	Q9H2P9;Q14393	R-HSA-163810;R-HSA-163843;R-HSA-163809;R-HSA-5358484
R-HSA-1236973	Cross-presentation of particulate exogenous antigens (phagosomes)	1	8	0.000715244	0.106893	0.521102	2	3	0.000250334	9606	Homo sapiens	ENSSSCG00000016027	P06756	R-HSA-1236958;R-HSA-1236956
R-HSA-5638303	Inhibition of Signaling by Overexpressed EGFR	1	8	0.000715244	0.106893	0.521102	1	2	0.000166889	9606	Homo sapiens	ENSSSCG00000008963	P15514	R-HSA-1225978
R-HSA-5638302	Signaling by Overexpressed Wild-Type EGFR in Cancer	1	8	0.000715244	0.106893	0.521102	1	2	0.000166889	9606	Homo sapiens	ENSSSCG00000008963	P15514	R-HSA-1225978
R-HSA-448706	Interleukin-1 processing	1	8	0.000715244	0.106893	0.521102	2	5	0.000417223	9606	Homo sapiens	ENSSSCG00000039214	P01584	R-HSA-449058;R-HSA-448703
R-HSA-3304351	Signaling by TGF-beta Receptor Complex in Cancer	1	8	0.000715244	0.106893	0.521102	2	7	0.000584112	9606	Homo sapiens	ENSSSCG00000005382	P36897	R-HSA-3304394;R-HSA-3656523
R-HSA-428543	Inactivation of CDC42 and RAC1	1	8	0.000715244	0.106893	0.521102	1	4	0.000333778	9606	Homo sapiens	ENSSSCG00000003520	P60953	R-HSA-428533
R-HSA-5358493	Synthesis of diphthamide-EEF2	1	8	0.000715244	0.106893	0.521102	1	4	0.000333778	9606	Homo sapiens	ENSSSCG00000006859	Q9H2P9	R-HSA-5358484
R-HSA-1483148	Synthesis of PG	1	8	0.000715244	0.106893	0.521102	1	4	0.000333778	9606	Homo sapiens	ENSSSCG00000030123	O95674	R-HSA-1483165
R-HSA-3323169	Defects in biotin (Btn) metabolism	1	8	0.000715244	0.106893	0.521102	1	6	0.000500668	9606	Homo sapiens	ENSSSCG00000011653	P05166	R-HSA-9035990
R-HSA-2142789	Ubiquinol biosynthesis	1	8	0.000715244	0.106893	0.521102	1	7	0.000584112	9606	Homo sapiens	ENSSSCG00000036168	Q86YH6	R-HSA-2162253
R-HSA-212718	EGFR interacts with phospholipase C-gamma	1	9	0.000804649	0.11943	0.521102	3	3	0.000250334	9606	Homo sapiens	ENSSSCG00000008963	P15514	R-HSA-212706;R-HSA-212710;R-HSA-212713
R-HSA-9613354	Lipophagy	1	9	0.000804649	0.11943	0.521102	1	5	0.000417223	9606	Homo sapiens	ENSSSCG00000016200	Q9UGI9	R-HSA-9613530
R-HSA-159763	Transport of gamma-carboxylated protein precursors from the endoplasmic reticulum to the Golgi apparatus	1	9	0.000804649	0.11943	0.521102	1	9	0.000751001	9606	Homo sapiens	ENSSSCG00000009565	Q14393	R-HSA-163809
R-HSA-2219530	Constitutive Signaling by Aberrant PI3K in Cancer	3	86	0.00768887	0.123081	0.521102	1	2	0.000166889	9606	Homo sapiens	ENSSSCG00000008963;ENSSSCG00000011877;ENSSSCG00000017497	P04626;P15514;P42081	R-HSA-2400009
R-HSA-390450	Folding of actin by CCT/TriC	1	10	0.000894055	0.131792	0.521102	2	2	0.000166889	9606	Homo sapiens	ENSSSCG00000008303	Q99832	R-HSA-390453;R-HSA-390459
R-HSA-8877330	RUNX1 and FOXP3 control the development of regulatory T lymphocytes (Tregs)	1	10	0.000894055	0.131792	0.521102	12	20	0.00166889	9606	Homo sapiens	ENSSSCG00000012300	Q9BZS1	R-HSA-8877414;R-HSA-8877493;R-HSA-8877396;R-HSA-8877348;R-HSA-8877490;R-HSA-8877345;R-HSA-8877391;R-HSA-8877421;R-HSA-8865546;R-HSA-8877369;R-HSA-9006422;R-HSA-8877192
R-HSA-2151209	Activation of PPARGC1A (PGC-1alpha) by phosphorylation	1	10	0.000894055	0.131792	0.521102	1	2	0.000166889	9606	Homo sapiens	ENSSSCG00000016200	Q9UGI9	R-HSA-1592244
R-HSA-159782	Removal of aminoterminal propeptides from gamma-carboxylated proteins	1	10	0.000894055	0.131792	0.521102	1	9	0.000751001	9606	Homo sapiens	ENSSSCG00000009565	Q14393	R-HSA-163843
R-HSA-159740	Gamma-carboxylation of protein precursors	1	10	0.000894055	0.131792	0.521102	1	9	0.000751001	9606	Homo sapiens	ENSSSCG00000009565	Q14393	R-HSA-163810
R-HSA-6783783	Interleukin-10 signaling	2	45	0.00402325	0.133534	0.521102	2	15	0.00125167	9606	Homo sapiens	ENSSSCG00000011877;ENSSSCG00000039214	P42081;P01584	R-HSA-8937656;R-HSA-6784160
R-HSA-5625970	RHO GTPases activate KTN1	1	11	0.00098346	0.143981	0.521102	2	2	0.000166889	9606	Homo sapiens	ENSSSCG00000003520	P60953	R-HSA-5625959;R-HSA-5672083
R-HSA-446107	Type I hemidesmosome assembly	1	11	0.00098346	0.143981	0.521102	2	6	0.000500668	9606	Homo sapiens	ENSSSCG00000012840	P48509	R-HSA-446083;R-HSA-446077
R-HSA-9020956	Interleukin-27 signaling	1	11	0.00098346	0.143981	0.521102	5	20	0.00166889	9606	Homo sapiens	ENSSSCG00000016916	P40189	R-HSA-8950537;R-HSA-8950210;R-HSA-8950340;R-HSA-448427;R-HSA-1067646
R-HSA-196780	Biotin transport and metabolism	1	11	0.00098346	0.143981	0.521102	3	12	0.00100134	9606	Homo sapiens	ENSSSCG00000011653	P05166	R-HSA-3323111;R-HSA-3065959;R-HSA-2993447
R-HSA-9013700	NOTCH4 Activation and Transmission of Signal to the Nucleus	1	11	0.00098346	0.143981	0.521102	1	5	0.000417223	9606	Homo sapiens	ENSSSCG00000006062	P63104	R-HSA-9604308
R-HSA-5607763	CLEC7A (Dectin-1) induces NFAT activation	1	11	0.00098346	0.143981	0.521102	1	6	0.000500668	9606	Homo sapiens	ENSSSCG00000006816	O43865	R-HSA-169683
R-HSA-159854	Gamma-carboxylation, transport, and amino-terminal cleavage of proteins	1	11	0.00098346	0.143981	0.521102	3	27	0.002253	9606	Homo sapiens	ENSSSCG00000009565	Q14393	R-HSA-163810;R-HSA-163843;R-HSA-163809
R-HSA-1632852	Macroautophagy	3	95	0.00849352	0.151997	0.521102	17	59	0.00492323	9606	Homo sapiens	ENSSSCG00000016200;ENSSSCG00000003816;ENSSSCG00000017936	Q9UGI9;O95166;Q96DT6	R-HSA-1632857;R-HSA-5682388;R-HSA-5682896;R-HSA-9613530;R-HSA-5675868;R-HSA-5681981;R-HSA-5678490;R-HSA-5682011;R-HSA-5679239;R-HSA-5679205;R-HSA-5681987;R-HSA-5665868;R-HSA-5672011;R-HSA-5672008;R-HSA-5673768;R-HSA-5682377;R-HSA-5683593
R-HSA-9614399	Regulation of localization of FOXO transcription factors	1	12	0.00107287	0.156001	0.521102	3	5	0.000417223	9606	Homo sapiens	ENSSSCG00000006062	P63104	R-HSA-9614562;R-HSA-9614423;R-HSA-9614564
R-HSA-430116	GP1b-IX-V activation signalling	1	12	0.00107287	0.156001	0.521102	4	7	0.000584112	9606	Homo sapiens	ENSSSCG00000006062	P63104	R-HSA-443831;R-HSA-430076;R-HSA-443402;R-HSA-430073
R-HSA-196108	Pregnenolone biosynthesis	1	12	0.00107287	0.156001	0.521102	3	7	0.000584112	9606	Homo sapiens	ENSSSCG00000017227	P22570	R-HSA-193065;R-HSA-193054;R-HSA-193101
R-HSA-8984722	Interleukin-35 Signalling	1	12	0.00107287	0.156001	0.521102	10	26	0.00216956	9606	Homo sapiens	ENSSSCG00000016916	P40189	R-HSA-8983835;R-HSA-6809140;R-HSA-8983834;R-HSA-8983996;R-HSA-8983983;R-HSA-8983518;R-HSA-8983841;R-HSA-8983845;R-HSA-8950453;R-HSA-8950405
R-HSA-210990	PECAM1 interactions	1	12	0.00107287	0.156001	0.521102	1	7	0.000584112	9606	Homo sapiens	ENSSSCG00000016027	P06756	R-HSA-210304
R-HSA-5607764	CLEC7A (Dectin-1) signaling	3	98	0.00876173	0.16208	0.521102	4	45	0.00375501	9606	Homo sapiens	ENSSSCG00000006816;ENSSSCG00000006628;ENSSSCG00000039214	P55036;O43865;P01584	R-HSA-169683;R-HSA-5660663;R-HSA-5607731;R-HSA-5607724
R-HSA-177929	Signaling by EGFR	2	51	0.00455968	0.162711	0.521102	41	48	0.00400534	9606	Homo sapiens	ENSSSCG00000008963;ENSSSCG00000003520	P15514;P60953	R-HSA-177922;R-HSA-177923;R-HSA-177926;R-HSA-177927;R-HSA-177924;R-HSA-177925;R-HSA-177930;R-HSA-182986;R-HSA-183051;R-HSA-8951490;R-HSA-177934;R-HSA-182990;R-HSA-177935;R-HSA-183055;R-HSA-177933;R-HSA-177938;R-HSA-183058;R-HSA-182994;R-HSA-177939;R-HSA-177936;R-HSA-177937;R-HSA-182993;R-HSA-177942;R-HSA-177943;R-HSA-177941;R-HSA-183002;R-HSA-183067;R-HSA-177944;R-HSA-177945;R-HSA-8867047;R-HSA-2…
R-HSA-1679131	Trafficking and processing of endosomal TLR	1	13	0.00116227	0.167853	0.521102	5	7	0.000584112	9606	Homo sapiens	ENSSSCG00000012118	Q9NR97	R-HSA-1678921;R-HSA-1678923;R-HSA-1678927;R-HSA-1678944;R-HSA-1678998
R-HSA-1362409	Mitochondrial iron-sulfur cluster biogenesis	1	13	0.00116227	0.167853	0.521102	2	6	0.000500668	9606	Homo sapiens	ENSSSCG00000017227	P22570	R-HSA-2395517;R-HSA-2395512
R-HSA-75035	Chk1/Chk2(Cds1) mediated inactivation of Cyclin B:Cdk1 complex	1	13	0.00116227	0.167853	0.521102	1	5	0.000417223	9606	Homo sapiens	ENSSSCG00000006062	P63104	R-HSA-75016
R-HSA-1236974	ER-Phagosome pathway	4	153	0.013679	0.171963	0.521102	2	10	0.000834446	9606	Homo sapiens	ENSSSCG00000006175;ENSSSCG00000006628;ENSSSCG00000014369;ENSSSCG00000005503	O00206;Q9Y6Y9;P55036;P08571	R-HSA-8863895;R-HSA-1236935
R-HSA-9020702	Interleukin-1 signaling	3	102	0.00911936	0.175827	0.521102	18	46	0.00383845	9606	Homo sapiens	ENSSSCG00000030957;ENSSSCG00000006628;ENSSSCG00000039214	P55036;P19838;P01584	R-HSA-507719;R-HSA-446694;R-HSA-446692;R-HSA-209061;R-HSA-446862;R-HSA-446894;R-HSA-446701;R-HSA-5684250;R-HSA-446634;R-HSA-5684248;R-HSA-446868;R-HSA-450133;R-HSA-446130;R-HSA-446684;R-HSA-5684267;R-HSA-445752;R-HSA-446648;R-HSA-445753
R-HSA-5668541	TNFR2 non-canonical NF-kB pathway	3	102	0.00911936	0.175827	0.521102	5	43	0.00358812	9606	Homo sapiens	ENSSSCG00000006628;ENSSSCG00000036457;ENSSSCG00000003386	P55036;P32971;Q07011	R-HSA-5607731;R-HSA-5668481;R-HSA-8856189;R-HSA-8858475;R-HSA-5668520
R-HSA-5578775	Ion homeostasis	2	54	0.00482789	0.1777	0.521102	3	15	0.00125167	9606	Homo sapiens	ENSSSCG00000006816;ENSSSCG00000006390	P31415;O43865	R-HSA-169683;R-HSA-5226904;R-HSA-2855020
R-HSA-179812	GRB2 events in EGFR signaling	1	14	0.00125168	0.179539	0.521102	2	3	0.000250334	9606	Homo sapiens	ENSSSCG00000008963	P15514	R-HSA-177938;R-HSA-177943
R-HSA-975110	TRAF6 mediated IRF7 activation in TLR7/8 or 9 signaling	1	14	0.00125168	0.179539	0.521102	3	5	0.000417223	9606	Homo sapiens	ENSSSCG00000012118	Q9NR97	R-HSA-975118;R-HSA-975188;R-HSA-975106
R-HSA-877312	Regulation of IFNG signaling	1	14	0.00125168	0.179539	0.521102	2	4	0.000333778	9606	Homo sapiens	ENSSSCG00000004156	P15260	R-HSA-877308;R-HSA-877269
R-HSA-5357786	TNFR1-induced proapoptotic signaling	1	14	0.00125168	0.179539	0.521102	1	3	0.000250334	9606	Homo sapiens	ENSSSCG00000004154	P21580	R-HSA-140978
R-HSA-1358803	Downregulation of ERBB2:ERBB3 signaling	1	14	0.00125168	0.179539	0.521102	2	8	0.000667557	9606	Homo sapiens	ENSSSCG00000017497	P04626	R-HSA-1358798;R-HSA-1358792
R-HSA-418885	DCC mediated attractive signaling	1	14	0.00125168	0.179539	0.521102	2	12	0.00100134	9606	Homo sapiens	ENSSSCG00000003520	P60953	R-HSA-418850;R-HSA-418874
R-HSA-9604323	Negative regulation of NOTCH4 signaling	2	55	0.0049173	0.182744	0.521102	2	6	0.000500668	9606	Homo sapiens	ENSSSCG00000006628;ENSSSCG00000006062	P55036;P63104	R-HSA-9604642;R-HSA-9604387
R-HSA-5668914	Diseases of metabolism	3	104	0.00929817	0.18282	0.521102	3	114	0.00951268	9606	Homo sapiens	ENSSSCG00000036449;ENSSSCG00000011653;ENSSSCG00000017227	P22570;P35575;P05166	R-HSA-5580269;R-HSA-3274540;R-HSA-9035990
R-HSA-1227986	Signaling by ERBB2	2	56	0.00500671	0.187808	0.521102	16	43	0.00358812	9606	Homo sapiens	ENSSSCG00000017497;ENSSSCG00000008515	Q9Y316;P04626	R-HSA-1250195;R-HSA-8848005;R-HSA-1963582;R-HSA-6785636;R-HSA-1250486;R-HSA-1963578;R-HSA-1250463;R-HSA-1250462;R-HSA-1963563;R-HSA-6785648;R-HSA-1358798;R-HSA-1306953;R-HSA-8863804;R-HSA-1358792;R-HSA-8847995;R-HSA-1250189
R-HSA-447115	Interleukin-12 family signaling	2	56	0.00500671	0.187808	0.521102	16	114	0.00951268	9606	Homo sapiens	ENSSSCG00000016916;ENSSSCG00000003520	P40189;P60953	R-HSA-8950537;R-HSA-8950637;R-HSA-8983983;R-HSA-8983841;R-HSA-8950210;R-HSA-8950340;R-HSA-8983845;R-HSA-448427;R-HSA-8950405;R-HSA-1067646;R-HSA-8983835;R-HSA-6809140;R-HSA-8983834;R-HSA-8983996;R-HSA-8983518;R-HSA-8950453
R-HSA-180336	SHC1 events in EGFR signaling	1	15	0.00134108	0.191062	0.521102	4	4	0.000333778	9606	Homo sapiens	ENSSSCG00000008963	P15514	R-HSA-177936;R-HSA-177925;R-HSA-177945;R-HSA-177933
R-HSA-111447	Activation of BAD and translocation to mitochondria	1	15	0.00134108	0.191062	0.521102	2	5	0.000417223	9606	Homo sapiens	ENSSSCG00000006062	P63104	R-HSA-139906;R-HSA-139899
R-HSA-1059683	Interleukin-6 signaling	1	15	0.00134108	0.191062	0.521102	6	19	0.00158545	9606	Homo sapiens	ENSSSCG00000016916	P40189	R-HSA-1112514;R-HSA-1067651;R-HSA-1067688;R-HSA-1067659;R-HSA-1112510;R-HSA-1067646
R-HSA-3371497	HSP90 chaperone cycle for steroid hormone receptors (SHR)	2	57	0.00509611	0.192893	0.521102	4	12	0.00100134	9606	Homo sapiens	ENSSSCG00000033655;ENSSSCG00000011000	P31689;Q13885	R-HSA-3371590;R-HSA-5618080;R-HSA-3371503;R-HSA-3371422
R-HSA-449147	Signaling by Interleukins	9	456	0.0407689	0.197672	0.521102	65	490	0.0408879	9606	Homo sapiens	ENSSSCG00000011877;ENSSSCG00000016916;ENSSSCG00000030957;ENSSSCG00000006628;ENSSSCG00000040629;ENSSSCG00000006062;ENSSSCG00000039214;ENSSSCG00000012633;ENSSSCG00000003520	P40189;P55036;P78552;P19838;Q6ZMJ4;P63104;P42081;P60953;P01584	R-HSA-8950537;R-HSA-6785762;R-HSA-446862;R-HSA-6787820;R-HSA-914182;R-HSA-8950405;R-HSA-8981657;R-HSA-8983835;R-HSA-446868;R-HSA-1067651;R-HSA-8983834;R-HSA-9009554;R-HSA-1067659;R-HSA-9009558;R-HSA-6786118;R-HSA-6783556;R-HSA-449058;R-HSA-6786114;R-HSA-8983983;R-HSA-209061;R-HSA-8983841;R-HSA-446894;R-HSA-6789325;R-HSA-8983845;R-HSA-446634;R-HSA-448427;R-HSA-1112510;R-HSA-8937656;R-HSA-446130;R-…
R-HSA-8847993	ERBB2 Activates PTK6 Signaling	1	16	0.00143049	0.202425	0.521102	2	2	0.000166889	9606	Homo sapiens	ENSSSCG00000017497	P04626	R-HSA-8848005;R-HSA-8847995
R-HSA-2173791	TGF-beta receptor signaling in EMT (epithelial to mesenchymal transition)	1	16	0.00143049	0.202425	0.521102	4	6	0.000500668	9606	Homo sapiens	ENSSSCG00000005382	P36897	R-HSA-2160931;R-HSA-2160932;R-HSA-2134532;R-HSA-2160935
R-HSA-5684264	MAP3K8 (TPL2)-dependent MAPK1/3 activation	1	16	0.00143049	0.202425	0.521102	3	8	0.000667557	9606	Homo sapiens	ENSSSCG00000030957	P19838	R-HSA-5684250;R-HSA-5684267;R-HSA-5684248
R-HSA-392517	Rap1 signalling	1	16	0.00143049	0.202425	0.521102	2	7	0.000584112	9606	Homo sapiens	ENSSSCG00000006062	P63104	R-HSA-392513;R-HSA-913993
R-HSA-3229121	Glycogen storage diseases	1	16	0.00143049	0.202425	0.521102	1	10	0.000834446	9606	Homo sapiens	ENSSSCG00000036449	P35575	R-HSA-3274540
R-HSA-418038	Nucleotide-like (purinergic) receptors	1	16	0.00143049	0.202425	0.521102	1	15	0.00125167	9606	Homo sapiens	ENSSSCG00000021059	P30542	R-HSA-418904
R-HSA-180292	GAB1 signalosome	1	17	0.00151989	0.213628	0.521102	9	11	0.000917891	9606	Homo sapiens	ENSSSCG00000008963	P15514	R-HSA-177923;R-HSA-177939;R-HSA-177926;R-HSA-177927;R-HSA-177924;R-HSA-177941;R-HSA-177930;R-HSA-177944;R-HSA-177935
R-HSA-6788467	IL-6-type cytokine receptor ligand interactions	1	17	0.00151989	0.213628	0.521102	4	14	0.00116822	9606	Homo sapiens	ENSSSCG00000016916	P40189	R-HSA-6783524;R-HSA-6783556;R-HSA-6783530;R-HSA-449976
R-HSA-450604	KSRP (KHSRP) binds and destabilizes mRNA	1	17	0.00151989	0.213628	0.521102	1	5	0.000417223	9606	Homo sapiens	ENSSSCG00000006062	P63104	R-HSA-450620
R-HSA-9617828	FOXO-mediated transcription of cell cycle genes	1	17	0.00151989	0.213628	0.521102	1	22	0.00183578	9606	Homo sapiens	ENSSSCG00000037066	P24522	R-HSA-9617853
R-HSA-2219528	PI3K/AKT Signaling in Cancer	3	113	0.0101028	0.215138	0.521102	1	21	0.00175234	9606	Homo sapiens	ENSSSCG00000008963;ENSSSCG00000011877;ENSSSCG00000017497	P04626;P15514;P42081	R-HSA-2400009
R-HSA-6811558	PI5P, PP2A and IER3 Regulate PI3K/AKT Signaling	3	115	0.0102816	0.222483	0.521102	1	7	0.000584112	9606	Homo sapiens	ENSSSCG00000008963;ENSSSCG00000011877;ENSSSCG00000017497	P04626;P15514;P42081	R-HSA-2316434
R-HSA-1963642	PI3K events in ERBB2 signaling	1	18	0.0016093	0.224676	0.521102	2	7	0.000584112	9606	Homo sapiens	ENSSSCG00000017497	P04626	R-HSA-1250462;R-HSA-1250189
R-HSA-6804114	TP53 Regulates Transcription of Genes Involved in G2 Cell Cycle Arrest	1	18	0.0016093	0.224676	0.521102	3	11	0.000917891	9606	Homo sapiens	ENSSSCG00000037066	P24522	R-HSA-6791109;R-HSA-6791235;R-HSA-3215144
R-HSA-5083636	Defective GALNT12 causes colorectal cancer 1 (CRCS1)	1	19	0.0016987	0.235569	0.521102	1	1	8.34446e-05	9606	Homo sapiens	ENSSSCG00000011862	Q9H3R2	R-HSA-5096532
R-HSA-5083625	Defective GALNT3 causes familial hyperphosphatemic tumoral calcinosis (HFTC)	1	19	0.0016987	0.235569	0.521102	1	1	8.34446e-05	9606	Homo sapiens	ENSSSCG00000011862	Q9H3R2	R-HSA-5096537
R-HSA-77595	Processing of Intronless Pre-mRNAs	1	19	0.0016987	0.235569	0.521102	4	5	0.000417223	9606	Homo sapiens	ENSSSCG00000007494	Q05048	R-HSA-77591;R-HSA-77590;R-HSA-77593;R-HSA-77592
R-HSA-3928664	Ephrin signaling	1	19	0.0016987	0.235569	0.521102	8	11	0.000917891	9606	Homo sapiens	ENSSSCG00000017948	Q15768	R-HSA-3928633;R-HSA-3928639;R-HSA-3928625;R-HSA-3928641;R-HSA-3928640;R-HSA-3928631;R-HSA-3928614;R-HSA-3928580
R-HSA-6804760	Regulation of TP53 Activity through Methylation	1	19	0.0016987	0.235569	0.521102	1	12	0.00100134	9606	Homo sapiens	ENSSSCG00000001420	Q96KQ7	R-HSA-6805755
R-HSA-8978934	Metabolism of cofactors	1	19	0.0016987	0.235569	0.521102	1	19	0.00158545	9606	Homo sapiens	ENSSSCG00000036168	Q86YH6	R-HSA-2162253
R-HSA-9612973	Autophagy	3	119	0.0106392	0.237317	0.521102	17	80	0.00667557	9606	Homo sapiens	ENSSSCG00000016200;ENSSSCG00000003816;ENSSSCG00000017936	Q9UGI9;O95166;Q96DT6	R-HSA-1632857;R-HSA-5682388;R-HSA-5682896;R-HSA-9613530;R-HSA-5675868;R-HSA-5681981;R-HSA-5678490;R-HSA-5682011;R-HSA-5679239;R-HSA-5679205;R-HSA-5681987;R-HSA-5665868;R-HSA-5672011;R-HSA-5672008;R-HSA-5673768;R-HSA-5682377;R-HSA-5683593
R-HSA-8964616	G beta:gamma signalling through CDC42	1	20	0.00178811	0.24631	0.521102	4	6	0.000500668	9606	Homo sapiens	ENSSSCG00000003520	P60953	R-HSA-8964634;R-HSA-8964604;R-HSA-8964614;R-HSA-8964599
R-HSA-190840	Microtubule-dependent trafficking of connexons from Golgi to the plasma membrane	1	20	0.00178811	0.24631	0.521102	1	2	0.000166889	9606	Homo sapiens	ENSSSCG00000033655	Q13885	R-HSA-190520
R-HSA-422085	Synthesis, secretion, and deacylation of Ghrelin	1	20	0.00178811	0.24631	0.521102	1	8	0.000667557	9606	Homo sapiens	ENSSSCG00000033514	Q13324	R-HSA-422088
R-HSA-5218921	VEGFR2 mediated cell proliferation	1	20	0.00178811	0.24631	0.521102	1	12	0.00100134	9606	Homo sapiens	ENSSSCG00000006816	O43865	R-HSA-169683
R-HSA-199418	Negative regulation of the PI3K/AKT network	3	122	0.0109075	0.248555	0.521102	1	10	0.000834446	9606	Homo sapiens	ENSSSCG00000008963;ENSSSCG00000011877;ENSSSCG00000017497	P04626;P15514;P42081	R-HSA-2316434
R-HSA-204005	COPII-mediated vesicle transport	2	68	0.00607957	0.249695	0.521102	10	16	0.00133511	9606	Homo sapiens	ENSSSCG00000008963;ENSSSCG00000027256	O95406;P15514	R-HSA-5694439;R-HSA-5694418;R-HSA-203973;R-HSA-5694417;R-HSA-5694446;R-HSA-5694527;R-HSA-204008;R-HSA-5694522;R-HSA-5694441;R-HSA-5694409
R-HSA-389513	CTLA4 inhibitory signaling	1	21	0.00187751	0.256901	0.521102	3	5	0.000417223	9606	Homo sapiens	ENSSSCG00000011877	P42081	R-HSA-388833;R-HSA-388829;R-HSA-388809
R-HSA-190872	Transport of connexons to the plasma membrane	1	21	0.00187751	0.256901	0.521102	1	3	0.000250334	9606	Homo sapiens	ENSSSCG00000033655	Q13885	R-HSA-190520
R-HSA-5627123	RHO GTPases activate PAKs	1	21	0.00187751	0.256901	0.521102	4	15	0.00125167	9606	Homo sapiens	ENSSSCG00000003520	P60953	R-HSA-8981931;R-HSA-5627775;R-HSA-2029456;R-HSA-8981926
R-HSA-445144	Signal transduction by L1	1	21	0.00187751	0.256901	0.521102	1	11	0.000917891	9606	Homo sapiens	ENSSSCG00000016027	P06756	R-HSA-374686
R-HSA-1280218	Adaptive Immune System	16	944	0.0843987	0.259761	0.521102	43	260	0.0216956	9606	Homo sapiens	ENSSSCG00000028561;ENSSSCG00000033655;ENSSSCG00000011877;ENSSSCG00000037319;ENSSSCG00000006175;ENSSSCG00000011925;ENSSSCG00000006062;ENSSSCG00000014369;ENSSSCG00000016027;ENSSSCG00000007807;ENSSSCG00000015094;ENSSSCG00000006816;ENSSSCG00000006628;ENSSSCG00000005503;ENSSSCG00000023993;ENSSSCG00000003520	Q9Y6Y9;O00206;Q13885;Q15116;P06756;P55036;P10747;O43865;P42081;Q8TD46;P40200;P08571;P09693;P15391;P63104;P60953	R-HSA-202307;R-HSA-389381;R-HSA-392513;R-HSA-913993;R-HSA-389762;R-HSA-388814;R-HSA-388809;R-HSA-1236958;R-HSA-388808;R-HSA-388811;R-HSA-1236956;R-HSA-8863895;R-HSA-169683;R-HSA-8850326;R-HSA-1168640;R-HSA-1236935;R-HSA-388829;R-HSA-388828;R-HSA-389788;R-HSA-388831;R-HSA-199518;R-HSA-389348;R-HSA-983150;R-HSA-2213248;R-HSA-389158;R-HSA-389350;R-HSA-388833;R-HSA-202214;R-HSA-388832;R-HSA-199014;R-…
R-HSA-389357	CD28 dependent PI3K/Akt signaling	1	22	0.00196692	0.267344	0.521102	2	9	0.000751001	9606	Homo sapiens	ENSSSCG00000011877	P42081	R-HSA-389158;R-HSA-388832
R-HSA-140875	Common Pathway of Fibrin Clot Formation	1	22	0.00196692	0.267344	0.521102	6	29	0.00241989	9606	Homo sapiens	ENSSSCG00000026585	Q9UNN8	R-HSA-5606996;R-HSA-141040;R-HSA-5607058;R-HSA-5607004;R-HSA-5591052;R-HSA-5603467
R-HSA-164938	Nef-mediates down modulation of cell surface receptors by recruiting them to clathrin adapters	1	22	0.00196692	0.267344	0.521102	3	15	0.00125167	9606	Homo sapiens	ENSSSCG00000028561	P10747	R-HSA-167633;R-HSA-167637;R-HSA-167630
R-HSA-71403	Citric acid cycle (TCA cycle)	1	22	0.00196692	0.267344	0.521102	1	17	0.00141856	9606	Homo sapiens	ENSSSCG00000035686	O75390	R-HSA-70975
R-HSA-3296482	Defects in vitamin and cofactor metabolism	1	22	0.00196692	0.267344	0.521102	1	22	0.00183578	9606	Homo sapiens	ENSSSCG00000011653	P05166	R-HSA-9035990
R-HSA-389977	Post-chaperonin tubulin folding pathway	1	23	0.00205633	0.277642	0.521102	6	9	0.000751001	9606	Homo sapiens	ENSSSCG00000033655	Q13885	R-HSA-389956;R-HSA-389974;R-HSA-389969;R-HSA-389955;R-HSA-389964;R-HSA-389976
R-HSA-449836	Other interleukin signaling	1	24	0.00214573	0.287795	0.521102	7	17	0.00141856	9606	Homo sapiens	ENSSSCG00000040629	Q6ZMJ4	R-HSA-8981657;R-HSA-9009485;R-HSA-9009488;R-HSA-9009554;R-HSA-6787820;R-HSA-448632;R-HSA-9009558
R-HSA-9634638	Estrogen-dependent nuclear events downstream of ESR-membrane signaling	1	24	0.00214573	0.287795	0.521102	1	12	0.00100134	9606	Homo sapiens	ENSSSCG00000008963	P15514	R-HSA-9625465
R-HSA-69473	G2/M DNA damage checkpoint	2	78	0.00697363	0.301771	0.521102	3	12	0.00100134	9606	Homo sapiens	ENSSSCG00000006062;ENSSSCG00000034864	O96017;P63104	R-HSA-5683735;R-HSA-69891;R-HSA-75016
R-HSA-8852276	The role of GTSE1 in G2/M progression after G2 checkpoint	2	79	0.00706303	0.306959	0.521102	4	10	0.000834446	9606	Homo sapiens	ENSSSCG00000033655;ENSSSCG00000006628	Q13885;P55036	R-HSA-8852354;R-HSA-8852306;R-HSA-8852298;R-HSA-8852280
R-HSA-2173788	Downregulation of TGF-beta receptor signaling	1	26	0.00232454	0.307679	0.521102	11	28	0.00233645	9606	Homo sapiens	ENSSSCG00000005382	P36897	R-HSA-178178;R-HSA-2128994;R-HSA-2169046;R-HSA-178218;R-HSA-173483;R-HSA-173512;R-HSA-2127562;R-HSA-2179291;R-HSA-2169050;R-HSA-2179293;R-HSA-178189
R-HSA-191273	Cholesterol biosynthesis	1	26	0.00232454	0.307679	0.521102	2	32	0.00267023	9606	Homo sapiens	ENSSSCG00000026044	P37268	R-HSA-191402;R-HSA-191405
R-HSA-1643713	Signaling by EGFR in Cancer	1	26	0.00232454	0.307679	0.521102	1	42	0.00350467	9606	Homo sapiens	ENSSSCG00000008963	P15514	R-HSA-1225978
R-HSA-3000170	Syndecan interactions	1	27	0.00241395	0.317413	0.521102	3	15	0.00125167	9606	Homo sapiens	ENSSSCG00000016027	P06756	R-HSA-2731081;R-HSA-2731123;R-HSA-2731074
R-HSA-211976	Endogenous sterols	1	27	0.00241395	0.317413	0.521102	1	18	0.001502	9606	Homo sapiens	ENSSSCG00000017227	P22570	R-HSA-193101
R-HSA-446652	Interleukin-1 family signaling	3	141	0.0126062	0.321079	0.521102	20	79	0.00659212	9606	Homo sapiens	ENSSSCG00000030957;ENSSSCG00000006628;ENSSSCG00000039214	P55036;P19838;P01584	R-HSA-507719;R-HSA-446694;R-HSA-446692;R-HSA-449058;R-HSA-209061;R-HSA-446862;R-HSA-446894;R-HSA-446701;R-HSA-5684250;R-HSA-446634;R-HSA-5684248;R-HSA-446868;R-HSA-450133;R-HSA-446130;R-HSA-448703;R-HSA-446684;R-HSA-5684267;R-HSA-445752;R-HSA-446648;R-HSA-445753
R-HSA-1250196	SHC1 events in ERBB2 signaling	1	28	0.00250335	0.327011	0.521102	4	6	0.000500668	9606	Homo sapiens	ENSSSCG00000017497	P04626	R-HSA-1250195;R-HSA-1250486;R-HSA-1963578;R-HSA-1250463
R-HSA-75067	Processing of Capped Intronless Pre-mRNA	1	28	0.00250335	0.327011	0.521102	4	10	0.000834446	9606	Homo sapiens	ENSSSCG00000007494	Q05048	R-HSA-77591;R-HSA-77590;R-HSA-77593;R-HSA-77592
R-HSA-6783589	Interleukin-6 family signaling	1	28	0.00250335	0.327011	0.521102	10	33	0.00275367	9606	Homo sapiens	ENSSSCG00000016916	P40189	R-HSA-1112514;R-HSA-1067651;R-HSA-6783524;R-HSA-6783556;R-HSA-1067688;R-HSA-1067659;R-HSA-6783530;R-HSA-1112510;R-HSA-1067646;R-HSA-449976
R-HSA-9013694	Signaling by NOTCH4	2	83	0.00742065	0.32763	0.521102	3	20	0.00166889	9606	Homo sapiens	ENSSSCG00000006628;ENSSSCG00000006062	P55036;P63104	R-HSA-9604642;R-HSA-9604387;R-HSA-9604308
R-HSA-438064	Post NMDA receptor activation events	2	84	0.00751006	0.332774	0.521102	3	39	0.00325434	9606	Homo sapiens	ENSSSCG00000033655;ENSSSCG00000016200	Q13885;Q9UGI9	R-HSA-9619542;R-HSA-9619478;R-HSA-9619515
R-HSA-8856828	Clathrin-mediated endocytosis	3	145	0.0129638	0.336471	0.521102	17	34	0.00283712	9606	Homo sapiens	ENSSSCG00000008963;ENSSSCG00000015094;ENSSSCG00000024136	P09693;P15514;P49418	R-HSA-8868071;R-HSA-8866279;R-HSA-8868230;R-HSA-8866277;R-HSA-8868236;R-HSA-8867756;R-HSA-8868651;R-HSA-8867754;R-HSA-8868648;R-HSA-8868072;R-HSA-8868661;R-HSA-8868660;R-HSA-8868659;R-HSA-8868658;R-HSA-8869438;R-HSA-8871194;R-HSA-8871193
R-HSA-380972	Energy dependent regulation of mTOR by LKB1-AMPK	1	29	0.00259276	0.336474	0.521102	5	7	0.000584112	9606	Homo sapiens	ENSSSCG00000016200	Q9UGI9	R-HSA-380949;R-HSA-447074;R-HSA-200421;R-HSA-380930;R-HSA-380927
R-HSA-525793	Myogenesis	1	29	0.00259276	0.336474	0.521102	6	14	0.00116822	9606	Homo sapiens	ENSSSCG00000003520	P60953	R-HSA-376117;R-HSA-448951;R-HSA-376119;R-HSA-449200;R-HSA-448958;R-HSA-448957
R-HSA-164952	The role of Nef in HIV-1 replication and disease pathogenesis	1	29	0.00259276	0.336474	0.521102	3	20	0.00166889	9606	Homo sapiens	ENSSSCG00000028561	P10747	R-HSA-167633;R-HSA-167637;R-HSA-167630
R-HSA-5357956	TNFR1-induced NFkappaB signaling pathway	1	30	0.00268216	0.345806	0.521102	2	5	0.000417223	9606	Homo sapiens	ENSSSCG00000004154	P21580	R-HSA-5357776;R-HSA-5357860
R-HSA-420029	Tight junction interactions	1	30	0.00268216	0.345806	0.521102	1	3	0.000250334	9606	Homo sapiens	ENSSSCG00000027206	Q9BYG5	R-HSA-419981
R-HSA-114452	Activation of BH3-only proteins	1	30	0.00268216	0.345806	0.521102	2	19	0.00158545	9606	Homo sapiens	ENSSSCG00000006062	P63104	R-HSA-139906;R-HSA-139899
R-HSA-3000157	Laminin interactions	1	30	0.00268216	0.345806	0.521102	1	15	0.00125167	9606	Homo sapiens	ENSSSCG00000016027	P06756	R-HSA-216051
R-HSA-9615017	FOXO-mediated transcription of oxidative stress, metabolic and neuronal genes	1	30	0.00268216	0.345806	0.521102	1	34	0.00283712	9606	Homo sapiens	ENSSSCG00000036449	P35575	R-HSA-9623192
R-HSA-5419276	Mitochondrial translation termination	2	88	0.00786768	0.353232	0.521102	5	5	0.000417223	9606	Homo sapiens	ENSSSCG00000013118;ENSSSCG00000010308	Q9NX20;Q96BP2	R-HSA-5419264;R-HSA-5419281;R-HSA-5419271;R-HSA-5419273;R-HSA-5419277
R-HSA-5368286	Mitochondrial translation initiation	2	88	0.00786768	0.353232	0.521102	3	4	0.000333778	9606	Homo sapiens	ENSSSCG00000013118;ENSSSCG00000010308	Q9NX20;Q96BP2	R-HSA-5368279;R-HSA-5389849;R-HSA-5389839
R-HSA-5389840	Mitochondrial translation elongation	2	88	0.00786768	0.353232	0.521102	5	8	0.000667557	9606	Homo sapiens	ENSSSCG00000013118;ENSSSCG00000010308	Q9NX20;Q96BP2	R-HSA-5389842;R-HSA-5389857;R-HSA-5389848;R-HSA-5419279;R-HSA-5419261
R-HSA-5628897	TP53 Regulates Metabolic Genes	2	88	0.00786768	0.353232	0.521102	4	34	0.00283712	9606	Homo sapiens	ENSSSCG00000016200;ENSSSCG00000006062	Q9UGI9;P63104	R-HSA-5631941;R-HSA-5632738;R-HSA-5632732;R-HSA-380927
R-HSA-450531	Regulation of mRNA stability by proteins that bind AU-rich elements	2	88	0.00786768	0.353232	0.521102	2	26	0.00216956	9606	Homo sapiens	ENSSSCG00000006628;ENSSSCG00000006062	P55036;P63104	R-HSA-450466;R-HSA-450620
R-HSA-389661	Glyoxylate metabolism and glycine degradation	1	31	0.00277157	0.355007	0.521102	1	19	0.00158545	9606	Homo sapiens	ENSSSCG00000002374	P36957	R-HSA-6792572
R-HSA-5687128	MAPK6/MAPK4 signaling	2	89	0.00795709	0.358314	0.521102	3	40	0.00333778	9606	Homo sapiens	ENSSSCG00000006628;ENSSSCG00000003520	P55036;P60953	R-HSA-389788;R-HSA-5627775;R-HSA-5687112
R-HSA-69481	G2/M Checkpoints	3	151	0.0135002	0.359522	0.521102	4	24	0.00200267	9606	Homo sapiens	ENSSSCG00000006628;ENSSSCG00000006062;ENSSSCG00000034864	O96017;P55036;P63104	R-HSA-5683735;R-HSA-69891;R-HSA-8852354;R-HSA-75016
R-HSA-975138	TRAF6 mediated induction of NFkB and MAP kinases upon TLR7/8 or 9 activation	2	90	0.00804649	0.363382	0.521102	4	48	0.00400534	9606	Homo sapiens	ENSSSCG00000012118;ENSSSCG00000030957	P19838;Q9NR97	R-HSA-975100;R-HSA-5684250;R-HSA-5684267;R-HSA-5684248
R-HSA-2173789	TGF-beta receptor signaling activates SMADs	1	32	0.00286097	0.36408	0.521102	15	39	0.00325434	9606	Homo sapiens	ENSSSCG00000005382	P36897	R-HSA-170850;R-HSA-178178;R-HSA-2128994;R-HSA-178218;R-HSA-173483;R-HSA-173512;R-HSA-2127562;R-HSA-178189;R-HSA-170835;R-HSA-170868;R-HSA-2169046;R-HSA-170843;R-HSA-2179291;R-HSA-2169050;R-HSA-2179293
R-HSA-8863795	Downregulation of ERBB2 signaling	1	32	0.00286097	0.36408	0.521102	4	14	0.00116822	9606	Homo sapiens	ENSSSCG00000017497	P04626	R-HSA-1963563;R-HSA-1358798;R-HSA-8863804;R-HSA-1358792
R-HSA-397795	G-protein beta:gamma signalling	1	32	0.00286097	0.36408	0.521102	4	15	0.00125167	9606	Homo sapiens	ENSSSCG00000003520	P60953	R-HSA-8964634;R-HSA-8964604;R-HSA-8964614;R-HSA-8964599
R-HSA-168181	Toll Like Receptor 7/8 (TLR7/8) Cascade	2	91	0.0081359	0.368435	0.521102	18	64	0.00534045	9606	Homo sapiens	ENSSSCG00000012118;ENSSSCG00000030957	P19838;Q9NR97	R-HSA-975118;R-HSA-975180;R-HSA-975115;R-HSA-975111;R-HSA-975175;R-HSA-5684250;R-HSA-975106;R-HSA-975170;R-HSA-167983;R-HSA-5684248;R-HSA-975134;R-HSA-975100;R-HSA-975098;R-HSA-975160;R-HSA-975188;R-HSA-975156;R-HSA-975125;R-HSA-5684267
R-HSA-975155	MyD88 dependent cascade initiated on endosome	2	91	0.0081359	0.368435	0.521102	17	63	0.00525701	9606	Homo sapiens	ENSSSCG00000012118;ENSSSCG00000030957	P19838;Q9NR97	R-HSA-975118;R-HSA-975180;R-HSA-975115;R-HSA-975111;R-HSA-975175;R-HSA-5684250;R-HSA-975106;R-HSA-975170;R-HSA-5684248;R-HSA-975134;R-HSA-975100;R-HSA-975098;R-HSA-975160;R-HSA-975188;R-HSA-975156;R-HSA-975125;R-HSA-5684267
R-HSA-171306	Packaging Of Telomere Ends	1	33	0.00295038	0.373025	0.521102	2	2	0.000166889	9606	Homo sapiens	ENSSSCG00000016597	Q9NUX5	R-HSA-181450;R-HSA-176700
R-HSA-2514859	Inactivation, recovery and regulation of the phototransduction cascade	1	33	0.00295038	0.373025	0.521102	1	19	0.00158545	9606	Homo sapiens	ENSSSCG00000002281	P49356	R-HSA-2530501
R-HSA-2682334	EPH-Ephrin signaling	2	92	0.0082253	0.373472	0.521102	11	56	0.0046729	9606	Homo sapiens	ENSSSCG00000017948;ENSSSCG00000003520	Q15768;P60953	R-HSA-3928633;R-HSA-3928601;R-HSA-3928632;R-HSA-3928639;R-HSA-3928595;R-HSA-3928625;R-HSA-3928641;R-HSA-3928640;R-HSA-3928631;R-HSA-3928614;R-HSA-3928580
R-HSA-446728	Cell junction organization	2	92	0.0082253	0.373472	0.521102	3	37	0.00308745	9606	Homo sapiens	ENSSSCG00000027206;ENSSSCG00000012840	P48509;Q9BYG5	R-HSA-446083;R-HSA-446077;R-HSA-419981
R-HSA-6804756	Regulation of TP53 Activity through Phosphorylation	2	92	0.0082253	0.373472	0.521102	2	26	0.00216956	9606	Homo sapiens	ENSSSCG00000016200;ENSSSCG00000017950	P04637;Q9UGI9	R-HSA-3239014;R-HSA-6805470
R-HSA-199977	ER to Golgi Anterograde Transport	3	155	0.0138578	0.374832	0.521102	13	39	0.00325434	9606	Homo sapiens	ENSSSCG00000033655;ENSSSCG00000008963;ENSSSCG00000027256	Q13885;O95406;P15514	R-HSA-5694418;R-HSA-203973;R-HSA-5694417;R-HSA-5694527;R-HSA-6809006;R-HSA-204008;R-HSA-5694522;R-HSA-6809003;R-HSA-5694439;R-HSA-5694446;R-HSA-5694445;R-HSA-5694441;R-HSA-5694409
R-HSA-420092	Glucagon-type ligand receptors	1	34	0.00303979	0.381846	0.521102	1	8	0.000667557	9606	Homo sapiens	ENSSSCG00000016672	P41586	R-HSA-420131
R-HSA-8953750	Transcriptional Regulation by E2F6	1	34	0.00303979	0.381846	0.521102	4	33	0.00275367	9606	Homo sapiens	ENSSSCG00000001420	Q96KQ7	R-HSA-8953418;R-HSA-8953452;R-HSA-9007283;R-HSA-8953556
R-HSA-936440	Negative regulators of DDX58/IFIH1 signaling	1	34	0.00303979	0.381846	0.521102	1	13	0.00108478	9606	Homo sapiens	ENSSSCG00000004154	P21580	R-HSA-937337
R-HSA-70263	Gluconeogenesis	1	34	0.00303979	0.381846	0.521102	1	25	0.00208611	9606	Homo sapiens	ENSSSCG00000036449	P35575	R-HSA-71825
R-HSA-2514856	The phototransduction cascade	1	34	0.00303979	0.381846	0.521102	1	27	0.002253	9606	Homo sapiens	ENSSSCG00000002281	P49356	R-HSA-2530501
R-HSA-5663084	Diseases of carbohydrate metabolism	1	34	0.00303979	0.381846	0.521102	1	44	0.00367156	9606	Homo sapiens	ENSSSCG00000036449	P35575	R-HSA-3274540
R-HSA-5368287	Mitochondrial translation	2	94	0.00840411	0.383498	0.521102	13	17	0.00141856	9606	Homo sapiens	ENSSSCG00000013118;ENSSSCG00000010308	Q9NX20;Q96BP2	R-HSA-5389842;R-HSA-5419281;R-HSA-5368279;R-HSA-5389848;R-HSA-5389849;R-HSA-5419261;R-HSA-5419264;R-HSA-5389857;R-HSA-5419271;R-HSA-5419273;R-HSA-5419279;R-HSA-5389839;R-HSA-5419277
R-HSA-168138	Toll Like Receptor 9 (TLR9) Cascade	2	95	0.00849352	0.388485	0.521102	17	67	0.00559079	9606	Homo sapiens	ENSSSCG00000012118;ENSSSCG00000030957	P19838;Q9NR97	R-HSA-975118;R-HSA-975180;R-HSA-975115;R-HSA-975111;R-HSA-975175;R-HSA-5684250;R-HSA-975106;R-HSA-975170;R-HSA-5684248;R-HSA-975134;R-HSA-975100;R-HSA-975098;R-HSA-975160;R-HSA-975188;R-HSA-975156;R-HSA-975125;R-HSA-5684267
R-HSA-983695	Antigen activates B Cell Receptor (BCR) leading to generation of second messengers	2	95	0.00849352	0.388485	0.521102	2	25	0.00208611	9606	Homo sapiens	ENSSSCG00000007807;ENSSSCG00000006816	P15391;O43865	R-HSA-169683;R-HSA-9606883
R-HSA-9006934	Signaling by Receptor Tyrosine Kinases	8	490	0.0438087	0.389342	0.521102	71	654	0.0545728	9606	Homo sapiens	ENSSSCG00000008963;ENSSSCG00000038806;ENSSSCG00000017497;ENSSSCG00000016672;ENSSSCG00000008515;ENSSSCG00000006816;ENSSSCG00000003520;ENSSSCG00000016027	P41586;Q9Y316;P06756;P04626;O43865;P15514;P30530;P60953	R-HSA-177922;R-HSA-1250195;R-HSA-177923;R-HSA-8848005;R-HSA-6785636;R-HSA-177926;R-HSA-177927;R-HSA-177924;R-HSA-177925;R-HSA-177930;R-HSA-183051;R-HSA-177934;R-HSA-1250463;R-HSA-177935;R-HSA-183055;R-HSA-1250462;R-HSA-177933;R-HSA-177938;R-HSA-183058;R-HSA-177939;R-HSA-177936;R-HSA-177937;R-HSA-177942;R-HSA-177943;R-HSA-177941;R-HSA-6785648;R-HSA-183067;R-HSA-177944;R-HSA-177945;R-HSA-187678;R-H…
R-HSA-196071	Metabolism of steroid hormones	1	35	0.00312919	0.390543	0.521102	3	33	0.00275367	9606	Homo sapiens	ENSSSCG00000017227	P22570	R-HSA-193065;R-HSA-193054;R-HSA-193101
R-HSA-114604	GPVI-mediated activation cascade	1	35	0.00312919	0.390543	0.521102	2	25	0.00208611	9606	Homo sapiens	ENSSSCG00000003520	P60953	R-HSA-442291;R-HSA-442273
R-HSA-168638	NOD1/2 Signaling Pathway	1	35	0.00312919	0.390543	0.521102	1	17	0.00141856	9606	Homo sapiens	ENSSSCG00000004154	P21580	R-HSA-688136
R-HSA-390466	Chaperonin-mediated protein folding	2	96	0.00858292	0.393455	0.521102	16	19	0.00158545	9606	Homo sapiens	ENSSSCG00000033655;ENSSSCG00000008303	Q99832;Q13885	R-HSA-6814119;R-HSA-8850534;R-HSA-390470;R-HSA-8850529;R-HSA-391266;R-HSA-389954;R-HSA-6814124;R-HSA-8850539;R-HSA-389961;R-HSA-6814121;R-HSA-6814120;R-HSA-390453;R-HSA-389970;R-HSA-8850527;R-HSA-389980;R-HSA-390459
R-HSA-5689603	UCH proteinases	2	96	0.00858292	0.393455	0.521102	3	11	0.000917891	9606	Homo sapiens	ENSSSCG00000005382;ENSSSCG00000006628	P55036;P36897	R-HSA-5665854;R-HSA-5665871;R-HSA-2179291
R-HSA-442755	Activation of NMDA receptors and postsynaptic events	2	96	0.00858292	0.393455	0.521102	5	70	0.00584112	9606	Homo sapiens	ENSSSCG00000033655;ENSSSCG00000016200	Q13885;Q9UGI9	R-HSA-9610627;R-HSA-9619542;R-HSA-9619478;R-HSA-9619515;R-HSA-9610408
R-HSA-5633007	Regulation of TP53 Activity	3	160	0.0143049	0.393869	0.521102	3	98	0.00817757	9606	Homo sapiens	ENSSSCG00000016200;ENSSSCG00000017950;ENSSSCG00000001420	P04637;Q96KQ7;Q9UGI9	R-HSA-3239014;R-HSA-6805470;R-HSA-6805755
R-HSA-373080	Class B/2 (Secretin family receptors)	2	97	0.00867233	0.398407	0.521102	3	20	0.00166889	9606	Homo sapiens	ENSSSCG00000016672;ENSSSCG00000013775	P41586;P48960	R-HSA-444773;R-HSA-420131;R-HSA-879674
R-HSA-5663213	RHO GTPases Activate WASPs and WAVEs	1	36	0.0032186	0.399119	0.521102	6	10	0.000834446	9606	Homo sapiens	ENSSSCG00000003520	P60953	R-HSA-2197698;R-HSA-2029466;R-HSA-442592;R-HSA-2197691;R-HSA-2197690;R-HSA-442586
R-HSA-5579029	Metabolic disorders of biological oxidation enzymes	1	36	0.0032186	0.399119	0.521102	1	39	0.00325434	9606	Homo sapiens	ENSSSCG00000017227	P22570	R-HSA-5580269
R-HSA-5357905	Regulation of TNFR1 signaling	1	37	0.003308	0.407575	0.521102	3	14	0.00116822	9606	Homo sapiens	ENSSSCG00000004154	P21580	R-HSA-5693108;R-HSA-5357845;R-HSA-5693055
R-HSA-8939243	RUNX1 interacts with co-factors whose precise effect on RUNX1 targets is not known	1	37	0.003308	0.407575	0.521102	1	5	0.000417223	9606	Homo sapiens	ENSSSCG00000007727	Q8WXX7	R-HSA-8937989
R-HSA-8950505	Gene and protein expression by JAK-STAT signaling after Interleukin-12 stimulation	1	37	0.003308	0.407575	0.521102	1	36	0.00300401	9606	Homo sapiens	ENSSSCG00000003520	P60953	R-HSA-8950637
R-HSA-2559583	Cellular Senescence	3	164	0.0146625	0.408995	0.521102	8	89	0.00742657	9606	Homo sapiens	ENSSSCG00000016597;ENSSSCG00000017950;ENSSSCG00000001420	P04637;Q96KQ7;Q9NUX5	R-HSA-3790137;R-HSA-3788745;R-HSA-3788748;R-HSA-3785711;R-HSA-3239014;R-HSA-3790130;R-HSA-3788725;R-HSA-3788724
R-HSA-168249	Innate Immune System	18	1186	0.106035	0.41079	0.521102	76	661	0.0551569	9606	Homo sapiens	ENSSSCG00000004154;ENSSSCG00000012118;ENSSSCG00000033107;ENSSSCG00000006175;ENSSSCG00000016957;ENSSSCG00000024791;ENSSSCG00000014369;ENSSSCG00000013775;ENSSSCG00000039214;ENSSSCG00000016027;ENSSSCG00000007807;ENSSSCG00000015094;ENSSSCG00000006816;ENSSSCG00000030957;ENSSSCG00000006628;ENSSSCG00000005503;ENSSSCG00000007306;ENSSSCG00000003520	Q9Y6Y9;O00206;P06756;P55036;P48960;P21580;P13987;Q9NR97;O43865;P63172;Q99467;P08571;P09693;P19838;P15391;Q99829;P60953;P01584	R-HSA-975118;R-HSA-688136;R-HSA-8853252;R-HSA-2029466;R-HSA-975115;R-HSA-975111;R-HSA-166286;R-HSA-975106;R-HSA-2029459;R-HSA-166284;R-HSA-2029456;R-HSA-2029457;R-HSA-1678998;R-HSA-975134;R-HSA-2029454;R-HSA-2559414;R-HSA-2029455;R-HSA-6799350;R-HSA-8870678;R-HSA-2197691;R-HSA-166041;R-HSA-975125;R-HSA-2029445;R-HSA-2197690;R-HSA-5660663;R-HSA-8869667;R-HSA-5432825;R-HSA-2530445;R-HSA-167983;R-HS…
R-HSA-5689896	Ovarian tumor domain proteases	1	38	0.00339741	0.415912	0.521102	6	14	0.00116822	9606	Homo sapiens	ENSSSCG00000004154	P21580	R-HSA-5690870;R-HSA-688136;R-HSA-8869506;R-HSA-5690845;R-HSA-5690827;R-HSA-5690856
R-HSA-202430	Translocation of ZAP-70 to Immunological synapse	1	38	0.00339741	0.415912	0.521102	1	4	0.000333778	9606	Homo sapiens	ENSSSCG00000015094	P09693	R-HSA-202168
R-HSA-73927	Depurination	1	38	0.00339741	0.415912	0.521102	4	18	0.001502	9606	Homo sapiens	ENSSSCG00000016597	Q9NUX5	R-HSA-9629216;R-HSA-9629483;R-HSA-9629195;R-HSA-9629373
R-HSA-110330	Recognition and association of DNA glycosylase with site containing an affected purine	1	38	0.00339741	0.415912	0.521102	2	9	0.000751001	9606	Homo sapiens	ENSSSCG00000016597	Q9NUX5	R-HSA-9629195;R-HSA-9629373
R-HSA-110331	Cleavage of the damaged purine	1	38	0.00339741	0.415912	0.521102	2	9	0.000751001	9606	Homo sapiens	ENSSSCG00000016597	Q9NUX5	R-HSA-9629216;R-HSA-9629483
R-HSA-2129379	Molecules associated with elastic fibres	1	38	0.00339741	0.415912	0.521102	2	10	0.000834446	9606	Homo sapiens	ENSSSCG00000016027	P06756	R-HSA-2396029;R-HSA-2395320
R-HSA-190861	Gap junction assembly	1	38	0.00339741	0.415912	0.521102	3	16	0.00133511	9606	Homo sapiens	ENSSSCG00000033655	Q13885	R-HSA-190520;R-HSA-191737;R-HSA-190877
R-HSA-391251	Protein folding	2	102	0.00911936	0.422877	0.521102	22	28	0.00233645	9606	Homo sapiens	ENSSSCG00000033655;ENSSSCG00000008303	Q99832;Q13885	R-HSA-6814119;R-HSA-8850534;R-HSA-389956;R-HSA-390470;R-HSA-8850529;R-HSA-389955;R-HSA-391266;R-HSA-389954;R-HSA-389964;R-HSA-6814124;R-HSA-8850539;R-HSA-389961;R-HSA-6814121;R-HSA-6814120;R-HSA-390453;R-HSA-389974;R-HSA-389969;R-HSA-389970;R-HSA-8850527;R-HSA-389980;R-HSA-389976;R-HSA-390459
R-HSA-390471	Association of TriC/CCT with target proteins during biosynthesis	1	39	0.00348681	0.424133	0.521102	2	2	0.000166889	9606	Homo sapiens	ENSSSCG00000008303	Q99832	R-HSA-390470;R-HSA-391266
R-HSA-140877	Formation of Fibrin Clot (Clotting Cascade)	1	39	0.00348681	0.424133	0.521102	6	57	0.00475634	9606	Homo sapiens	ENSSSCG00000026585	Q9UNN8	R-HSA-5606996;R-HSA-141040;R-HSA-5607058;R-HSA-5607004;R-HSA-5591052;R-HSA-5603467
R-HSA-165159	mTOR signalling	1	40	0.00357622	0.432239	0.521102	5	28	0.00233645	9606	Homo sapiens	ENSSSCG00000016200	Q9UGI9	R-HSA-380949;R-HSA-447074;R-HSA-200421;R-HSA-380930;R-HSA-380927
R-HSA-1489509	DAG and IP3 signaling	1	40	0.00357622	0.432239	0.521102	1	27	0.002253	9606	Homo sapiens	ENSSSCG00000006816	O43865	R-HSA-169683
R-HSA-8856825	Cargo recognition for clathrin-mediated endocytosis	2	105	0.00938757	0.437315	0.521102	2	14	0.00116822	9606	Homo sapiens	ENSSSCG00000008963;ENSSSCG00000015094	P09693;P15514	R-HSA-8866279;R-HSA-8866277
R-HSA-202427	Phosphorylation of CD3 and TCR zeta chains	1	41	0.00366562	0.440232	0.521102	5	7	0.000584112	9606	Homo sapiens	ENSSSCG00000015094	P09693	R-HSA-202291;R-HSA-202214;R-HSA-202165;R-HSA-202233;R-HSA-8852200
R-HSA-5621481	C-type lectin receptors (CLRs)	3	174	0.0155565	0.446279	0.521102	4	68	0.00567423	9606	Homo sapiens	ENSSSCG00000006816;ENSSSCG00000006628;ENSSSCG00000039214	P55036;O43865;P01584	R-HSA-169683;R-HSA-5660663;R-HSA-5607731;R-HSA-5607724
R-HSA-8957275	Post-translational protein phosphorylation	2	107	0.00956638	0.446832	0.521102	1	1	8.34446e-05	9606	Homo sapiens	ENSSSCG00000031650;ENSSSCG00000039779	Q99217;P05060	R-HSA-8952289
R-HSA-6814122	Cooperation of PDCL (PhLP1) and TRiC/CCT in G-protein beta folding	1	42	0.00375503	0.448113	0.521102	8	11	0.000917891	9606	Homo sapiens	ENSSSCG00000008303	Q99832	R-HSA-6814119;R-HSA-8850534;R-HSA-8850529;R-HSA-8850527;R-HSA-6814124;R-HSA-8850539;R-HSA-6814121;R-HSA-6814120
R-HSA-389948	PD-1 signaling	1	42	0.00375503	0.448113	0.521102	2	4	0.000333778	9606	Homo sapiens	ENSSSCG00000037319	Q15116	R-HSA-389762;R-HSA-388828
R-HSA-3769402	Deactivation of the beta-catenin transactivating complex	1	42	0.00375503	0.448113	0.521102	3	14	0.00116822	9606	Homo sapiens	ENSSSCG00000006062	P63104	R-HSA-3769391;R-HSA-3769393;R-HSA-3769392
R-HSA-3928662	EPHB-mediated forward signaling	1	42	0.00375503	0.448113	0.521102	3	26	0.00216956	9606	Homo sapiens	ENSSSCG00000003520	P60953	R-HSA-3928601;R-HSA-3928632;R-HSA-3928595
R-HSA-110329	Cleavage of the damaged pyrimidine	1	42	0.00375503	0.448113	0.521102	1	20	0.00166889	9606	Homo sapiens	ENSSSCG00000016597	Q9NUX5	R-HSA-9629497
R-HSA-73928	Depyrimidination	1	42	0.00375503	0.448113	0.521102	2	41	0.00342123	9606	Homo sapiens	ENSSSCG00000016597	Q9NUX5	R-HSA-9629497;R-HSA-9629372
R-HSA-110328	Recognition and association of DNA glycosylase with site containing an affected pyrimidine	1	42	0.00375503	0.448113	0.521102	1	21	0.00175234	9606	Homo sapiens	ENSSSCG00000016597	Q9NUX5	R-HSA-9629372
R-HSA-2029480	Fcgamma receptor (FCGR) dependent phagocytosis	3	175	0.015646	0.449959	0.521102	13	42	0.00350467	9606	Homo sapiens	ENSSSCG00000015094;ENSSSCG00000006816;ENSSSCG00000003520	P09693;O43865;P60953	R-HSA-2197698;R-HSA-2029466;R-HSA-442592;R-HSA-2029459;R-HSA-2029456;R-HSA-2029457;R-HSA-2029454;R-HSA-169683;R-HSA-2029455;R-HSA-2197691;R-HSA-2029445;R-HSA-2197690;R-HSA-442586
R-HSA-983705	Signaling by the B Cell Receptor (BCR)	3	176	0.0157354	0.453629	0.521102	3	43	0.00358812	9606	Homo sapiens	ENSSSCG00000007807;ENSSSCG00000006816;ENSSSCG00000006628	P55036;P15391;O43865	R-HSA-169683;R-HSA-9606883;R-HSA-1168640
R-HSA-8955332	Carboxyterminal post-translational modifications of tubulin	1	43	0.00384443	0.455883	0.521102	6	6	0.000500668	9606	Homo sapiens	ENSSSCG00000033655	Q13885	R-HSA-8955706;R-HSA-8955869;R-HSA-8955712;R-HSA-8865774;R-HSA-8867370;R-HSA-8866105
R-HSA-9609736	Assembly and cell surface presentation of NMDA receptors	1	43	0.00384443	0.455883	0.521102	2	22	0.00183578	9606	Homo sapiens	ENSSSCG00000033655	Q13885	R-HSA-9610627;R-HSA-9610408
R-HSA-2426168	Activation of gene expression by SREBF (SREBP)	1	43	0.00384443	0.455883	0.521102	1	42	0.00350467	9606	Homo sapiens	ENSSSCG00000026044	P37268	R-HSA-1655850
R-HSA-9006925	Intracellular signaling by second messengers	5	315	0.0281627	0.459547	0.521102	3	113	0.00942924	9606	Homo sapiens	ENSSSCG00000008963;ENSSSCG00000011877;ENSSSCG00000017497;ENSSSCG00000006816;ENSSSCG00000006628	P55036;P04626;O43865;P15514;P42081	R-HSA-169683;R-HSA-2316434;R-HSA-8850992
R-HSA-6785807	Interleukin-4 and Interleukin-13 signaling	2	111	0.00992401	0.465594	0.521102	9	46	0.00383845	9606	Homo sapiens	ENSSSCG00000039214;ENSSSCG00000012633	P78552;P01584	R-HSA-6786118;R-HSA-6786070;R-HSA-6789524;R-HSA-6785762;R-HSA-6786114;R-HSA-6786050;R-HSA-6786110;R-HSA-6785821;R-HSA-6789325
R-HSA-427389	ERCC6 (CSB) and EHMT2 (G9a) positively regulate rRNA expression	1	45	0.00402325	0.471099	0.521102	2	4	0.000333778	9606	Homo sapiens	ENSSSCG00000001420	Q96KQ7	R-HSA-427404;R-HSA-427336
R-HSA-1566948	Elastic fibre formation	1	45	0.00402325	0.471099	0.521102	3	17	0.00141856	9606	Homo sapiens	ENSSSCG00000016027	P06756	R-HSA-2328037;R-HSA-2396029;R-HSA-2395320
R-HSA-73929	Base-Excision Repair, AP Site Formation	1	45	0.00402325	0.471099	0.521102	6	61	0.00509012	9606	Homo sapiens	ENSSSCG00000016597	Q9NUX5	R-HSA-9629216;R-HSA-9629483;R-HSA-9629195;R-HSA-9629497;R-HSA-9629372;R-HSA-9629373
R-HSA-8854214	TBC/RABGAPs	1	45	0.00402325	0.471099	0.521102	1	14	0.00116822	9606	Homo sapiens	ENSSSCG00000017936	O95166	R-HSA-8854588
R-HSA-9020591	Interleukin-12 signaling	1	46	0.00411265	0.478548	0.521102	1	56	0.0046729	9606	Homo sapiens	ENSSSCG00000003520	P60953	R-HSA-8950637
R-HSA-5610787	Hedgehog 'off' state	2	114	0.0101922	0.479419	0.521102	6	32	0.00267023	9606	Homo sapiens	ENSSSCG00000033655;ENSSSCG00000006628	Q13885;P55036	R-HSA-5610757;R-HSA-5610758;R-HSA-5610754;R-HSA-5610733;R-HSA-5610767;R-HSA-5610760
R-HSA-1280215	Cytokine Signaling in Immune system	14	954	0.0852928	0.481462	0.521102	78	699	0.0583278	9606	Homo sapiens	ENSSSCG00000008963;ENSSSCG00000011877;ENSSSCG00000016916;ENSSSCG00000040629;ENSSSCG00000006062;ENSSSCG00000039214;ENSSSCG00000012633;ENSSSCG00000036457;ENSSSCG00000017497;ENSSSCG00000030957;ENSSSCG00000006628;ENSSSCG00000003386;ENSSSCG00000004156;ENSSSCG00000003520	P78552;P55036;P04626;P15514;P42081;P32971;Q07011;P40189;P19838;P15260;Q6ZMJ4;P63104;P60953;P01584	R-HSA-8950537;R-HSA-6785762;R-HSA-446862;R-HSA-6787820;R-HSA-914182;R-HSA-8950405;R-HSA-8981657;R-HSA-8983835;R-HSA-446868;R-HSA-1067651;R-HSA-8983834;R-HSA-9009554;R-HSA-1067659;R-HSA-9009558;R-HSA-6786118;R-HSA-6783556;R-HSA-449058;R-HSA-6786114;R-HSA-8983983;R-HSA-209061;R-HSA-8983841;R-HSA-446894;R-HSA-6789325;R-HSA-8983845;R-HSA-446634;R-HSA-448427;R-HSA-1112510;R-HSA-8937656;R-HSA-873919;R-…
R-HSA-75893	TNF signaling	1	47	0.00420206	0.485893	0.521102	6	29	0.00241989	9606	Homo sapiens	ENSSSCG00000004154	P21580	R-HSA-140978;R-HSA-5357776;R-HSA-5693108;R-HSA-5357845;R-HSA-5357860;R-HSA-5693055
R-HSA-73762	RNA Polymerase I Transcription Initiation	1	47	0.00420206	0.485893	0.521102	1	6	0.000500668	9606	Homo sapiens	ENSSSCG00000001420	Q96KQ7	R-HSA-73739
R-HSA-3214841	PKMTs methylate histone lysines	1	47	0.00420206	0.485893	0.521102	2	22	0.00183578	9606	Homo sapiens	ENSSSCG00000001420	Q96KQ7	R-HSA-5634750;R-HSA-5634729
R-HSA-202424	Downstream TCR signaling	2	116	0.010371	0.488514	0.521102	2	24	0.00200267	9606	Homo sapiens	ENSSSCG00000015094;ENSSSCG00000006628	P55036;P09693	R-HSA-202307;R-HSA-5607724
R-HSA-948021	Transport to the Golgi and subsequent modification	3	186	0.0166294	0.489751	0.521102	13	59	0.00492323	9606	Homo sapiens	ENSSSCG00000033655;ENSSSCG00000008963;ENSSSCG00000027256	Q13885;O95406;P15514	R-HSA-5694418;R-HSA-203973;R-HSA-5694417;R-HSA-5694527;R-HSA-6809006;R-HSA-204008;R-HSA-5694522;R-HSA-6809003;R-HSA-5694439;R-HSA-5694446;R-HSA-5694445;R-HSA-5694441;R-HSA-5694409
R-HSA-512988	Interleukin-3, Interleukin-5 and GM-CSF signaling	1	48	0.00429146	0.493135	0.521102	2	38	0.00317089	9606	Homo sapiens	ENSSSCG00000006062	P63104	R-HSA-912757;R-HSA-914182
R-HSA-190828	Gap junction trafficking	1	49	0.00438087	0.500275	0.521102	3	20	0.00166889	9606	Homo sapiens	ENSSSCG00000033655	Q13885	R-HSA-190520;R-HSA-191737;R-HSA-190877
R-HSA-437239	Recycling pathway of L1	1	49	0.00438087	0.500275	0.521102	2	14	0.00116822	9606	Homo sapiens	ENSSSCG00000033655	Q13885	R-HSA-445077;R-HSA-445071
R-HSA-6791312	TP53 Regulates Transcription of Cell Cycle Genes	1	49	0.00438087	0.500275	0.521102	3	42	0.00350467	9606	Homo sapiens	ENSSSCG00000037066	P24522	R-HSA-6791109;R-HSA-6791235;R-HSA-3215144
R-HSA-211733	Regulation of activated PAK-2p34 by proteasome mediated degradation	1	50	0.00447027	0.507316	0.521102	1	2	0.000166889	9606	Homo sapiens	ENSSSCG00000006628	P55036	R-HSA-211715
R-HSA-1236978	Cross-presentation of soluble exogenous antigens (endosomes)	1	50	0.00447027	0.507316	0.521102	1	5	0.000417223	9606	Homo sapiens	ENSSSCG00000006628	P55036	R-HSA-1236970
R-HSA-373752	Netrin-1 signaling	1	50	0.00447027	0.507316	0.521102	2	37	0.00308745	9606	Homo sapiens	ENSSSCG00000003520	P60953	R-HSA-418850;R-HSA-418874
R-HSA-373760	L1CAM interactions	2	121	0.0108181	0.510816	0.521102	3	54	0.00450601	9606	Homo sapiens	ENSSSCG00000033655;ENSSSCG00000016027	Q13885;P06756	R-HSA-445077;R-HSA-445071;R-HSA-374686
R-HSA-350562	Regulation of ornithine decarboxylase (ODC)	1	51	0.00455968	0.514257	0.521102	1	4	0.000333778	9606	Homo sapiens	ENSSSCG00000006628	P55036	R-HSA-353125
R-HSA-157858	Gap junction trafficking and regulation	1	51	0.00455968	0.514257	0.521102	3	24	0.00200267	9606	Homo sapiens	ENSSSCG00000033655	Q13885	R-HSA-190520;R-HSA-191737;R-HSA-190877
R-HSA-69601	Ubiquitin Mediated Degradation of Phosphorylated Cdc25A	1	52	0.00464908	0.521102	0.521102	1	4	0.000333778	9606	Homo sapiens	ENSSSCG00000006628	P55036	R-HSA-69600
R-HSA-69610	p53-Independent DNA Damage Response	1	52	0.00464908	0.521102	0.521102	1	4	0.000333778	9606	Homo sapiens	ENSSSCG00000006628	P55036	R-HSA-69600
R-HSA-69613	p53-Independent G1/S DNA damage checkpoint	1	52	0.00464908	0.521102	0.521102	1	4	0.000333778	9606	Homo sapiens	ENSSSCG00000006628	P55036	R-HSA-69600
R-HSA-349425	Autodegradation of the E3 ubiquitin ligase COP1	1	52	0.00464908	0.521102	0.521102	1	5	0.000417223	9606	Homo sapiens	ENSSSCG00000006628	P55036	R-HSA-264458
R-HSA-75815	Ubiquitin-dependent degradation of Cyclin D	1	52	0.00464908	0.521102	0.521102	1	5	0.000417223	9606	Homo sapiens	ENSSSCG00000006628	P55036	R-HSA-75825
R-HSA-112043	PLC beta mediated events	1	52	0.00464908	0.521102	0.521102	1	31	0.00258678	9606	Homo sapiens	ENSSSCG00000006816	O43865	R-HSA-169683
R-HSA-381426	Regulation of Insulin-like Growth Factor (IGF) transport and uptake by Insulin-like Growth Factor Binding Proteins (IGFBPs)	2	124	0.0110863	0.523891	0.523891	1	14	0.00116822	9606	Homo sapiens	ENSSSCG00000031650;ENSSSCG00000039779	Q99217;P05060	R-HSA-8952289
R-HSA-6811436	COPI-independent Golgi-to-ER retrograde traffic	1	53	0.00473849	0.527851	0.527851	2	7	0.000584112	9606	Homo sapiens	ENSSSCG00000033655	Q13885	R-HSA-8849350;R-HSA-8849353
R-HSA-180534	Vpu mediated degradation of CD4	1	53	0.00473849	0.527851	0.527851	1	5	0.000417223	9606	Homo sapiens	ENSSSCG00000006628	P55036	R-HSA-180573
R-HSA-169911	Regulation of Apoptosis	1	53	0.00473849	0.527851	0.527851	1	5	0.000417223	9606	Homo sapiens	ENSSSCG00000006628	P55036	R-HSA-211715
R-HSA-109606	Intrinsic Pathway for Apoptosis	1	53	0.00473849	0.527851	0.527851	2	62	0.00517356	9606	Homo sapiens	ENSSSCG00000006062	P63104	R-HSA-139906;R-HSA-139899
R-HSA-112040	G-protein mediated events	1	53	0.00473849	0.527851	0.527851	1	40	0.00333778	9606	Homo sapiens	ENSSSCG00000006816	O43865	R-HSA-169683
R-HSA-375276	Peptide ligand-binding receptors	3	198	0.0177023	0.53152	0.53152	4	76	0.00634179	9606	Homo sapiens	ENSSSCG00000000858;ENSSSCG00000001521;ENSSSCG00000007527	P20382;P14138;P12872	R-HSA-5694082;R-HSA-388560;R-HSA-444208;R-HSA-947673
R-HSA-5620924	Intraflagellar transport	1	54	0.00482789	0.534505	0.534505	6	12	0.00100134	9606	Homo sapiens	ENSSSCG00000033655	Q13885	R-HSA-5624949;R-HSA-5625424;R-HSA-5625426;R-HSA-5625421;R-HSA-5624952;R-HSA-5625416
R-HSA-8854050	FBXL7 down-regulates AURKA during mitotic entry and in early mitosis	1	55	0.0049173	0.541066	0.541066	2	6	0.000500668	9606	Homo sapiens	ENSSSCG00000006628	P55036	R-HSA-8854071;R-HSA-8854044
R-HSA-174113	SCF-beta-TrCP mediated degradation of Emi1	1	55	0.0049173	0.541066	0.541066	1	3	0.000250334	9606	Homo sapiens	ENSSSCG00000006628	P55036	R-HSA-174203
R-HSA-4641257	Degradation of AXIN	1	55	0.0049173	0.541066	0.541066	2	8	0.000667557	9606	Homo sapiens	ENSSSCG00000006628	P55036	R-HSA-3640874;R-HSA-4641256
R-HSA-8941858	Regulation of RUNX3 expression and activity	1	55	0.0049173	0.541066	0.541066	1	9	0.000751001	9606	Homo sapiens	ENSSSCG00000006628	P55036	R-HSA-8952408
R-HSA-71406	Pyruvate metabolism and Citric Acid (TCA) cycle	1	55	0.0049173	0.541066	0.541066	1	36	0.00300401	9606	Homo sapiens	ENSSSCG00000035686	O75390	R-HSA-70975
R-HSA-199991	Membrane Trafficking	9	635	0.0567725	0.544156	0.544156	46	218	0.0181909	9606	Homo sapiens	ENSSSCG00000033655;ENSSSCG00000008963;ENSSSCG00000006156;ENSSSCG00000016200;ENSSSCG00000015094;ENSSSCG00000017936;ENSSSCG00000006062;ENSSSCG00000027256;ENSSSCG00000024136	Q13885;P09693;O95406;Q9UGI9;P15514;O95166;P63104;P49418;P55327	R-HSA-8868230;R-HSA-421831;R-HSA-8849350;R-HSA-5694418;R-HSA-6811426;R-HSA-203973;R-HSA-5694417;R-HSA-6809006;R-HSA-421836;R-HSA-8868236;R-HSA-1445149;R-HSA-6809003;R-HSA-421835;R-HSA-8849353;R-HSA-421833;R-HSA-2316347;R-HSA-8871194;R-HSA-8871193;R-HSA-5694409;R-HSA-190877;R-HSA-8868071;R-HSA-8866279;R-HSA-8866277;R-HSA-5694527;R-HSA-204008;R-HSA-8867756;R-HSA-8868651;R-HSA-5694522;R-HSA-8867754;…
R-HSA-1483206	Glycerophospholipid biosynthesis	2	129	0.0115333	0.545159	0.545159	2	125	0.0104306	9606	Homo sapiens	ENSSSCG00000030123;ENSSSCG00000007306	O95674;Q99829	R-HSA-1483165;R-HSA-5333678
R-HSA-432722	Golgi Associated Vesicle Biogenesis	1	56	0.00500671	0.547536	0.547536	4	7	0.000584112	9606	Homo sapiens	ENSSSCG00000006156	P55327	R-HSA-421831;R-HSA-421836;R-HSA-421835;R-HSA-421833
R-HSA-450408	AUF1 (hnRNP D0) binds and destabilizes mRNA	1	56	0.00500671	0.547536	0.547536	1	4	0.000333778	9606	Homo sapiens	ENSSSCG00000006628	P55036	R-HSA-450466
R-HSA-180585	Vif-mediated degradation of APOBEC3G	1	56	0.00500671	0.547536	0.547536	1	4	0.000333778	9606	Homo sapiens	ENSSSCG00000006628	P55036	R-HSA-180603
R-HSA-5362768	Hh mutants that don't undergo autocatalytic processing are degraded by ERAD	1	56	0.00500671	0.547536	0.547536	1	6	0.000500668	9606	Homo sapiens	ENSSSCG00000006628	P55036	R-HSA-5387392
R-HSA-1655829	Regulation of cholesterol biosynthesis by SREBP (SREBF)	1	56	0.00500671	0.547536	0.547536	1	52	0.00433912	9606	Homo sapiens	ENSSSCG00000026044	P37268	R-HSA-1655850
R-HSA-1257604	PIP3 activates AKT signaling	4	276	0.0246759	0.548761	0.548761	2	86	0.00717623	9606	Homo sapiens	ENSSSCG00000008963;ENSSSCG00000011877;ENSSSCG00000017497;ENSSSCG00000006628	P55036;P04626;P15514;P42081	R-HSA-2316434;R-HSA-8850992
R-HSA-1500931	Cell-Cell communication	2	130	0.0116227	0.549333	0.549333	3	60	0.00500668	9606	Homo sapiens	ENSSSCG00000027206;ENSSSCG00000012840	P48509;Q9BYG5	R-HSA-446083;R-HSA-446077;R-HSA-419981
R-HSA-72187	mRNA 3'-end processing	1	57	0.00509611	0.553914	0.553914	2	3	0.000250334	9606	Homo sapiens	ENSSSCG00000007494	Q05048	R-HSA-8849157;R-HSA-72180
R-HSA-4641258	Degradation of DVL	1	57	0.00509611	0.553914	0.553914	2	7	0.000584112	9606	Homo sapiens	ENSSSCG00000006628	P55036	R-HSA-1504193;R-HSA-4641260
R-HSA-69541	Stabilization of p53	1	57	0.00509611	0.553914	0.553914	1	15	0.00125167	9606	Homo sapiens	ENSSSCG00000006628	P55036	R-HSA-264458
R-HSA-9006927	Signaling by Non-Receptor Tyrosine Kinases	1	58	0.00518552	0.560204	0.560204	2	53	0.00442256	9606	Homo sapiens	ENSSSCG00000017497	P04626	R-HSA-8848005;R-HSA-8847995
R-HSA-8848021	Signaling by PTK6	1	58	0.00518552	0.560204	0.560204	2	53	0.00442256	9606	Homo sapiens	ENSSSCG00000017497	P04626	R-HSA-8848005;R-HSA-8847995
R-HSA-168643	Nucleotide-binding domain, leucine rich repeat containing receptor (NLR) signaling pathways	1	58	0.00518552	0.560204	0.560204	1	45	0.00375501	9606	Homo sapiens	ENSSSCG00000004154	P21580	R-HSA-688136
R-HSA-8878171	Transcriptional regulation by RUNX1	3	208	0.0185963	0.564841	0.564841	16	132	0.0110147	9606	Homo sapiens	ENSSSCG00000006628;ENSSSCG00000007727;ENSSSCG00000012300	Q8WXX7;P55036;Q9BZS1	R-HSA-8877414;R-HSA-8877348;R-HSA-8877345;R-HSA-8877391;R-HSA-8877421;R-HSA-8937989;R-HSA-8865546;R-HSA-8877192;R-HSA-8877879;R-HSA-8877493;R-HSA-8877396;R-HSA-8877490;R-HSA-8957265;R-HSA-8877884;R-HSA-8877369;R-HSA-9006422
R-HSA-68827	CDT1 association with the CDC6:ORC:origin complex	1	59	0.00527492	0.566405	0.566405	1	3	0.000250334	9606	Homo sapiens	ENSSSCG00000006628	P55036	R-HSA-68825
R-HSA-5387390	Hh mutants abrogate ligand secretion	1	59	0.00527492	0.566405	0.566405	1	7	0.000584112	9606	Homo sapiens	ENSSSCG00000006628	P55036	R-HSA-5387392
R-HSA-3000171	Non-integrin membrane-ECM interactions	1	59	0.00527492	0.566405	0.566405	3	22	0.00183578	9606	Homo sapiens	ENSSSCG00000016027	P06756	R-HSA-2731081;R-HSA-2731123;R-HSA-2731074
R-HSA-5676590	NIK-->noncanonical NF-kB signaling	1	59	0.00527492	0.566405	0.566405	1	9	0.000751001	9606	Homo sapiens	ENSSSCG00000006628	P55036	R-HSA-5607731
R-HSA-351202	Metabolism of polyamines	1	59	0.00527492	0.566405	0.566405	1	15	0.00125167	9606	Homo sapiens	ENSSSCG00000006628	P55036	R-HSA-353125
R-HSA-5693565	Recruitment and ATM-mediated phosphorylation of repair and signaling proteins at DNA double strand breaks	1	59	0.00527492	0.566405	0.566405	2	35	0.00292056	9606	Homo sapiens	ENSSSCG00000034864	O96017	R-HSA-5683735;R-HSA-69891
R-HSA-977606	Regulation of Complement cascade	2	135	0.0120697	0.569802	0.569802	2	42	0.00350467	9606	Homo sapiens	ENSSSCG00000007807;ENSSSCG00000024791	P15391;P13987	R-HSA-8853252;R-HSA-2530445
R-HSA-168256	Immune System	33	2373	0.212159	0.571629	0.571629	191	1561	0.130257	9606	Homo sapiens	ENSSSCG00000004154;ENSSSCG00000028561;ENSSSCG00000033655;ENSSSCG00000012118;ENSSSCG00000037319;ENSSSCG00000006175;ENSSSCG00000016957;ENSSSCG00000011925;ENSSSCG00000016916;ENSSSCG00000040629;ENSSSCG00000039214;ENSSSCG00000012633;ENSSSCG00000017497;ENSSSCG00000015094;ENSSSCG00000006628;ENSSSCG00000008963;ENSSSCG00000011877;ENSSSCG00000033107;ENSSSCG00000024791;ENSSSCG00000006062;ENSSSCG00000014369;…	Q9Y6Y9;O00206;Q15116;P06756;P13987;P63172;Q8TD46;Q07011;P40200;P40189;Q99467;P09693;P15391;Q99829;P63104;P60953;Q13885;P55036;P78552;P48960;P21580;P04626;P10747;Q9NR97;O43865;P15514;P42081;P32971;P08571;P19838;P15260;Q6ZMJ4;P01584	R-HSA-389381;R-HSA-975118;R-HSA-688136;R-HSA-975115;R-HSA-975111;R-HSA-914182;R-HSA-975106;R-HSA-8950405;R-HSA-8863895;R-HSA-8981657;R-HSA-975134;R-HSA-8850326;R-HSA-1168640;R-HSA-9009554;R-HSA-975125;R-HSA-9009558;R-HSA-6786118;R-HSA-389158;R-HSA-6783556;R-HSA-449058;R-HSA-6786114;R-HSA-8983983;R-HSA-198955;R-HSA-167983;R-HSA-937022;R-HSA-202291;R-HSA-8937656;R-HSA-8850356;R-HSA-8983996;R-HSA-97…
R-HSA-5610780	Degradation of GLI1 by the proteasome	1	60	0.00536433	0.572519	0.572519	2	6	0.000500668	9606	Homo sapiens	ENSSSCG00000006628	P55036	R-HSA-5610758;R-HSA-5610760
R-HSA-5610783	Degradation of GLI2 by the proteasome	1	60	0.00536433	0.572519	0.572519	1	5	0.000417223	9606	Homo sapiens	ENSSSCG00000006628	P55036	R-HSA-5610757
R-HSA-5610785	GLI3 is processed to GLI3R by the proteasome	1	60	0.00536433	0.572519	0.572519	1	5	0.000417223	9606	Homo sapiens	ENSSSCG00000006628	P55036	R-HSA-5610754
R-HSA-1221632	Meiotic synapsis	1	60	0.00536433	0.572519	0.572519	1	6	0.000500668	9606	Homo sapiens	ENSSSCG00000016597	Q9NUX5	R-HSA-912408
R-HSA-187577	SCF(Skp2)-mediated degradation of p27/p21	1	60	0.00536433	0.572519	0.572519	1	7	0.000584112	9606	Homo sapiens	ENSSSCG00000006628	P55036	R-HSA-187574
R-HSA-5607761	Dectin-1 mediated noncanonical NF-kB signaling	1	60	0.00536433	0.572519	0.572519	1	9	0.000751001	9606	Homo sapiens	ENSSSCG00000006628	P55036	R-HSA-5607731
R-HSA-5693606	DNA Double Strand Break Response	1	60	0.00536433	0.572519	0.572519	2	43	0.00358812	9606	Homo sapiens	ENSSSCG00000034864	O96017	R-HSA-5683735;R-HSA-69891
R-HSA-1483257	Phospholipid metabolism	3	212	0.018954	0.577764	0.577764	3	205	0.0171061	9606	Homo sapiens	ENSSSCG00000030123;ENSSSCG00000007306;ENSSSCG00000006634	O95674;Q99829;Q6P589	R-HSA-8874470;R-HSA-1483165;R-HSA-5333678
R-HSA-202403	TCR signaling	2	137	0.0122485	0.577801	0.577801	8	52	0.00433912	9606	Homo sapiens	ENSSSCG00000015094;ENSSSCG00000006628	P55036;P09693	R-HSA-202291;R-HSA-202307;R-HSA-202214;R-HSA-202165;R-HSA-5607724;R-HSA-202233;R-HSA-202168;R-HSA-8852200
R-HSA-5678895	Defective CFTR causes cystic fibrosis	1	61	0.00545373	0.578547	0.578547	1	7	0.000584112	9606	Homo sapiens	ENSSSCG00000006628	P55036	R-HSA-8866858
R-HSA-2559586	DNA Damage/Telomere Stress Induced Senescence	1	61	0.00545373	0.578547	0.578547	1	17	0.00141856	9606	Homo sapiens	ENSSSCG00000016597	Q9NUX5	R-HSA-3785711
R-HSA-2022090	Assembly of collagen fibrils and other multimeric structures	1	61	0.00545373	0.578547	0.578547	1	26	0.00216956	9606	Homo sapiens	ENSSSCG00000012840	P48509	R-HSA-2213192
R-HSA-5576891	Cardiac conduction	2	140	0.0125168	0.589596	0.589596	3	26	0.00216956	9606	Homo sapiens	ENSSSCG00000006816;ENSSSCG00000006390	P31415;O43865	R-HSA-169683;R-HSA-5226904;R-HSA-2855020
R-HSA-174084	Autodegradation of Cdh1 by Cdh1:APC/C	1	63	0.00563254	0.590352	0.590352	1	2	0.000166889	9606	Homo sapiens	ENSSSCG00000006628	P55036	R-HSA-174058
R-HSA-450294	MAP kinase activation	1	63	0.00563254	0.590352	0.590352	3	32	0.00267023	9606	Homo sapiens	ENSSSCG00000030957	P19838	R-HSA-5684250;R-HSA-5684267;R-HSA-5684248
R-HSA-157579	Telomere Maintenance	1	63	0.00563254	0.590352	0.590352	2	23	0.00191923	9606	Homo sapiens	ENSSSCG00000016597	Q9NUX5	R-HSA-181450;R-HSA-176700
R-HSA-5625740	RHO GTPases activate PKNs	1	63	0.00563254	0.590352	0.590352	1	20	0.00166889	9606	Homo sapiens	ENSSSCG00000006062	P63104	R-HSA-75016
R-HSA-5663220	RHO GTPases Activate Formins	2	141	0.0126062	0.593473	0.593473	6	27	0.002253	9606	Homo sapiens	ENSSSCG00000033655;ENSSSCG00000003520	Q13885;P60953	R-HSA-5665686;R-HSA-5665751;R-HSA-5666160;R-HSA-5666129;R-HSA-5665727;R-HSA-5666169
R-HSA-3700989	Transcriptional Regulation by TP53	5	367	0.0328118	0.594561	0.594561	10	258	0.0215287	9606	Homo sapiens	ENSSSCG00000016200;ENSSSCG00000037066;ENSSSCG00000006062;ENSSSCG00000017950;ENSSSCG00000001420	P04637;Q96KQ7;Q9UGI9;P63104;P24522	R-HSA-5631941;R-HSA-6791109;R-HSA-6791235;R-HSA-3239014;R-HSA-5632738;R-HSA-3215144;R-HSA-6805470;R-HSA-5632732;R-HSA-380927;R-HSA-6805755
R-HSA-983189	Kinesins	1	64	0.00572195	0.596131	0.596131	2	14	0.00116822	9606	Homo sapiens	ENSSSCG00000033655	Q13885	R-HSA-983259;R-HSA-983266
R-HSA-4608870	Asymmetric localization of PCP proteins	1	64	0.00572195	0.596131	0.596131	1	7	0.000584112	9606	Homo sapiens	ENSSSCG00000006628	P55036	R-HSA-4608855
R-HSA-8873719	RAB geranylgeranylation	1	65	0.00581135	0.601828	0.601828	2	5	0.000417223	9606	Homo sapiens	ENSSSCG00000039885	Q12974	R-HSA-8870461;R-HSA-8870457
R-HSA-1268020	Mitochondrial protein import	1	65	0.00581135	0.601828	0.601828	1	14	0.00116822	9606	Homo sapiens	ENSSSCG00000035686	O75390	R-HSA-1268022
R-HSA-5358346	Hedgehog ligand biogenesis	1	65	0.00581135	0.601828	0.601828	1	15	0.00125167	9606	Homo sapiens	ENSSSCG00000006628	P55036	R-HSA-5362448
R-HSA-913709	O-linked glycosylation of mucins	1	65	0.00581135	0.601828	0.601828	1	17	0.00141856	9606	Homo sapiens	ENSSSCG00000011862	Q9H3R2	R-HSA-913675
R-HSA-421270	Cell-cell junction organization	1	65	0.00581135	0.601828	0.601828	1	21	0.00175234	9606	Homo sapiens	ENSSSCG00000027206	Q9BYG5	R-HSA-419981
R-HSA-211897	Cytochrome P450 - arranged by substrate type	1	65	0.00581135	0.601828	0.601828	1	61	0.00509012	9606	Homo sapiens	ENSSSCG00000017227	P22570	R-HSA-193101
R-HSA-416476	G alpha (q) signalling events	3	220	0.0196692	0.602885	0.602885	3	35	0.00292056	9606	Homo sapiens	ENSSSCG00000000858;ENSSSCG00000001521;ENSSSCG00000007527	P20382;P14138;P12872	R-HSA-749448;R-HSA-749452;R-HSA-379048
R-HSA-162909	Host Interactions of HIV factors	2	144	0.0128744	0.604942	0.604942	5	54	0.00450601	9606	Homo sapiens	ENSSSCG00000028561;ENSSSCG00000006628	P55036;P10747	R-HSA-167633;R-HSA-167637;R-HSA-180603;R-HSA-167630;R-HSA-180573
R-HSA-198933	Immunoregulatory interactions between a Lymphoid and a non-Lymphoid cell	4	297	0.0265534	0.606738	0.606738	6	43	0.00358812	9606	Homo sapiens	ENSSSCG00000007807;ENSSSCG00000015094;ENSSSCG00000011925;ENSSSCG00000023993	P40200;P09693;P15391;Q8TD46	R-HSA-199154;R-HSA-8850326;R-HSA-8850356;R-HSA-199014;R-HSA-198955;R-HSA-199518
R-HSA-73856	RNA Polymerase II Transcription Termination	1	66	0.00590076	0.607446	0.607446	2	4	0.000333778	9606	Homo sapiens	ENSSSCG00000007494	Q05048	R-HSA-72180;R-HSA-77592
R-HSA-1234176	Oxygen-dependent proline hydroxylation of Hypoxia-inducible Factor Alpha	1	66	0.00590076	0.607446	0.607446	1	12	0.00100134	9606	Homo sapiens	ENSSSCG00000006628	P55036	R-HSA-1234159
R-HSA-69563	p53-Dependent G1 DNA Damage Response	1	66	0.00590076	0.607446	0.607446	1	22	0.00183578	9606	Homo sapiens	ENSSSCG00000006628	P55036	R-HSA-264458
R-HSA-69580	p53-Dependent G1/S DNA damage checkpoint	1	66	0.00590076	0.607446	0.607446	1	22	0.00183578	9606	Homo sapiens	ENSSSCG00000006628	P55036	R-HSA-264458
R-HSA-166658	Complement cascade	2	146	0.0130532	0.612452	0.612452	2	71	0.00592457	9606	Homo sapiens	ENSSSCG00000007807;ENSSSCG00000024791	P15391;P13987	R-HSA-8853252;R-HSA-2530445
R-HSA-174154	APC/C:Cdc20 mediated degradation of Securin	1	67	0.00599017	0.612985	0.612985	1	3	0.000250334	9606	Homo sapiens	ENSSSCG00000006628	P55036	R-HSA-174202
R-HSA-1169091	Activation of NF-kappaB in B cells	1	67	0.00599017	0.612985	0.612985	1	10	0.000834446	9606	Homo sapiens	ENSSSCG00000006628	P55036	R-HSA-1168640
R-HSA-68867	Assembly of the pre-replicative complex	1	68	0.00607957	0.618446	0.618446	1	12	0.00100134	9606	Homo sapiens	ENSSSCG00000006628	P55036	R-HSA-68825
R-HSA-69615	G1/S DNA Damage Checkpoints	1	68	0.00607957	0.618446	0.618446	2	26	0.00216956	9606	Homo sapiens	ENSSSCG00000006628	P55036	R-HSA-69600;R-HSA-264458
R-HSA-5658442	Regulation of RAS by GAPs	1	69	0.00616898	0.623831	0.623831	1	5	0.000417223	9606	Homo sapiens	ENSSSCG00000006628	P55036	R-HSA-5658430
R-HSA-8948751	Regulation of PTEN stability and activity	1	69	0.00616898	0.623831	0.623831	1	13	0.00108478	9606	Homo sapiens	ENSSSCG00000006628	P55036	R-HSA-8850992
R-HSA-5358351	Signaling by Hedgehog	2	150	0.0134108	0.627147	0.627147	9	82	0.00684246	9606	Homo sapiens	ENSSSCG00000033655;ENSSSCG00000006628	Q13885;P55036	R-HSA-5610757;R-HSA-5362448;R-HSA-5610758;R-HSA-5610754;R-HSA-5610733;R-HSA-5635868;R-HSA-5610767;R-HSA-5635854;R-HSA-5610760
R-HSA-5683057	MAPK family signaling cascades	4	306	0.0273581	0.63017	0.63017	5	86	0.00717623	9606	Homo sapiens	ENSSSCG00000008963;ENSSSCG00000017497;ENSSSCG00000006628;ENSSSCG00000003520	P55036;P04626;P15514;P60953	R-HSA-5672965;R-HSA-5658430;R-HSA-389788;R-HSA-5627775;R-HSA-5687112
R-HSA-2262752	Cellular responses to stress	6	459	0.0410371	0.633157	0.633157	13	194	0.0161883	9606	Homo sapiens	ENSSSCG00000033655;ENSSSCG00000006628;ENSSSCG00000011000;ENSSSCG00000016597;ENSSSCG00000017950;ENSSSCG00000001420	P31689;Q13885;P55036;P04637;Q96KQ7;Q9NUX5	R-HSA-3790137;R-HSA-3790130;R-HSA-3788725;R-HSA-3371422;R-HSA-3788724;R-HSA-3788745;R-HSA-3371590;R-HSA-3788748;R-HSA-5618080;R-HSA-3785711;R-HSA-3239014;R-HSA-3371503;R-HSA-1234159
R-HSA-68949	Orc1 removal from chromatin	1	71	0.00634779	0.634375	0.634375	1	4	0.000333778	9606	Homo sapiens	ENSSSCG00000006628	P55036	R-HSA-68948
R-HSA-3906995	Diseases associated with O-glycosylation of proteins	1	71	0.00634779	0.634375	0.634375	2	9	0.000751001	9606	Homo sapiens	ENSSSCG00000011862	Q9H3R2	R-HSA-5096537;R-HSA-5096532
R-HSA-448424	Interleukin-17 signaling	1	71	0.00634779	0.634375	0.634375	3	35	0.00292056	9606	Homo sapiens	ENSSSCG00000030957	P19838	R-HSA-5684250;R-HSA-5684267;R-HSA-5684248
R-HSA-8957322	Metabolism of steroids	2	153	0.013679	0.637884	0.637884	6	204	0.0170227	9606	Homo sapiens	ENSSSCG00000026044;ENSSSCG00000017227	P22570;P37268	R-HSA-1655850;R-HSA-191402;R-HSA-193065;R-HSA-193054;R-HSA-191405;R-HSA-193101
R-HSA-174178	APC/C:Cdh1 mediated degradation of Cdc20 and other APC/C:Cdh1 targeted proteins in late mitosis/early G1	1	72	0.00643719	0.639536	0.639536	2	4	0.000333778	9606	Homo sapiens	ENSSSCG00000006628	P55036	R-HSA-174105;R-HSA-188191
R-HSA-174184	Cdc20:Phospho-APC/C mediated degradation of Cyclin A	1	72	0.00643719	0.639536	0.639536	1	3	0.000250334	9606	Homo sapiens	ENSSSCG00000006628	P55036	R-HSA-174255
R-HSA-69017	CDK-mediated phosphorylation and removal of Cdc6	1	72	0.00643719	0.639536	0.639536	1	4	0.000333778	9606	Homo sapiens	ENSSSCG00000006628	P55036	R-HSA-69016
R-HSA-170834	Signaling by TGF-beta Receptor Complex	1	73	0.0065266	0.644625	0.644625	19	82	0.00684246	9606	Homo sapiens	ENSSSCG00000005382	P36897	R-HSA-170850;R-HSA-178178;R-HSA-2128994;R-HSA-2160931;R-HSA-2160932;R-HSA-2134532;R-HSA-2160935;R-HSA-178218;R-HSA-173483;R-HSA-173512;R-HSA-2127562;R-HSA-178189;R-HSA-170835;R-HSA-170868;R-HSA-2169046;R-HSA-170843;R-HSA-2179291;R-HSA-2169050;R-HSA-2179293
R-HSA-179419	APC:Cdc20 mediated degradation of cell cycle proteins prior to satisfation of the cell cycle checkpoint	1	73	0.0065266	0.644625	0.644625	1	6	0.000500668	9606	Homo sapiens	ENSSSCG00000006628	P55036	R-HSA-174255
R-HSA-73884	Base Excision Repair	1	73	0.0065266	0.644625	0.644625	6	104	0.00867824	9606	Homo sapiens	ENSSSCG00000016597	Q9NUX5	R-HSA-9629216;R-HSA-9629483;R-HSA-9629195;R-HSA-9629497;R-HSA-9629372;R-HSA-9629373
R-HSA-199992	trans-Golgi Network Vesicle Budding	1	74	0.006616	0.649643	0.649643	4	19	0.00158545	9606	Homo sapiens	ENSSSCG00000006156	P55327	R-HSA-421831;R-HSA-421836;R-HSA-421835;R-HSA-421833
R-HSA-8939902	Regulation of RUNX2 expression and activity	1	74	0.006616	0.649643	0.649643	4	32	0.00267023	9606	Homo sapiens	ENSSSCG00000006628	P55036	R-HSA-8939801;R-HSA-9008475;R-HSA-9008110;R-HSA-9009362
R-HSA-5250913	Positive epigenetic regulation of rRNA expression	1	75	0.00670541	0.65459	0.65459	2	7	0.000584112	9606	Homo sapiens	ENSSSCG00000001420	Q96KQ7	R-HSA-427404;R-HSA-427336
R-HSA-176409	APC/C:Cdc20 mediated degradation of mitotic proteins	1	75	0.00670541	0.65459	0.65459	2	13	0.00108478	9606	Homo sapiens	ENSSSCG00000006628	P55036	R-HSA-174202;R-HSA-174255
R-HSA-1234174	Cellular response to hypoxia	1	75	0.00670541	0.65459	0.65459	1	20	0.00166889	9606	Homo sapiens	ENSSSCG00000006628	P55036	R-HSA-1234159
R-HSA-5663202	Diseases of signal transduction	5	393	0.0351363	0.654725	0.654725	5	283	0.0236148	9606	Homo sapiens	ENSSSCG00000008963;ENSSSCG00000011877;ENSSSCG00000017497;ENSSSCG00000005382;ENSSSCG00000006628	P55036;P04626;P36897;P15514;P42081	R-HSA-5387392;R-HSA-1225978;R-HSA-3304394;R-HSA-3656523;R-HSA-2400009
R-HSA-500792	GPCR ligand binding	6	470	0.0420206	0.655831	0.655831	8	179	0.0149366	9606	Homo sapiens	ENSSSCG00000000858;ENSSSCG00000016672;ENSSSCG00000001521;ENSSSCG00000013775;ENSSSCG00000007527;ENSSSCG00000021059	P41586;P48960;P20382;P14138;P30542;P12872	R-HSA-444773;R-HSA-5694082;R-HSA-420131;R-HSA-388560;R-HSA-444208;R-HSA-879674;R-HSA-947673;R-HSA-418904
R-HSA-3000178	ECM proteoglycans	1	76	0.00679481	0.659467	0.659467	4	23	0.00191923	9606	Homo sapiens	ENSSSCG00000016027	P06756	R-HSA-2426471;R-HSA-4086200;R-HSA-4086132;R-HSA-2681667
R-HSA-176814	Activation of APC/C and APC/C:Cdc20 mediated degradation of mitotic proteins	1	76	0.00679481	0.659467	0.659467	2	15	0.00125167	9606	Homo sapiens	ENSSSCG00000006628	P55036	R-HSA-174202;R-HSA-174255
R-HSA-8953897	Cellular responses to external stimuli	6	473	0.0422888	0.661866	0.661866	13	225	0.018775	9606	Homo sapiens	ENSSSCG00000033655;ENSSSCG00000006628;ENSSSCG00000011000;ENSSSCG00000016597;ENSSSCG00000017950;ENSSSCG00000001420	P31689;Q13885;P55036;P04637;Q96KQ7;Q9NUX5	R-HSA-3790137;R-HSA-3790130;R-HSA-3788725;R-HSA-3371422;R-HSA-3788724;R-HSA-3788745;R-HSA-3371590;R-HSA-3788748;R-HSA-5618080;R-HSA-3785711;R-HSA-3239014;R-HSA-3371503;R-HSA-1234159
R-HSA-983231	Factors involved in megakaryocyte development and platelet production	2	160	0.0143049	0.661997	0.661997	3	43	0.00358812	9606	Homo sapiens	ENSSSCG00000033655;ENSSSCG00000003520	Q13885;P60953	R-HSA-1011598;R-HSA-983259;R-HSA-983266
R-HSA-5619084	ABC transporter disorders	1	77	0.00688422	0.664277	0.664277	1	22	0.00183578	9606	Homo sapiens	ENSSSCG00000006628	P55036	R-HSA-8866858
R-HSA-168928	DDX58/IFIH1-mediated induction of interferon-alpha/beta	1	77	0.00688422	0.664277	0.664277	1	46	0.00383845	9606	Homo sapiens	ENSSSCG00000004154	P21580	R-HSA-937337
R-HSA-2559582	Senescence-Associated Secretory Phenotype (SASP)	1	79	0.00706303	0.673694	0.673694	6	22	0.00183578	9606	Homo sapiens	ENSSSCG00000001420	Q96KQ7	R-HSA-3790137;R-HSA-3788745;R-HSA-3788748;R-HSA-3790130;R-HSA-3788725;R-HSA-3788724
R-HSA-73854	RNA Polymerase I Promoter Clearance	1	79	0.00706303	0.673694	0.673694	1	10	0.000834446	9606	Homo sapiens	ENSSSCG00000001420	Q96KQ7	R-HSA-73739
R-HSA-422356	Regulation of insulin secretion	1	79	0.00706303	0.673694	0.673694	1	34	0.00283712	9606	Homo sapiens	ENSSSCG00000006816	O43865	R-HSA-169683
R-HSA-202733	Cell surface interactions at the vascular wall	3	246	0.0219937	0.677572	0.677572	3	64	0.00534045	9606	Homo sapiens	ENSSSCG00000026585;ENSSSCG00000009565;ENSSSCG00000016027	P06756;Q9UNN8;Q14393	R-HSA-141040;R-HSA-210304;R-HSA-202710
R-HSA-9009391	Extra-nuclear estrogen signaling	1	80	0.00715244	0.678303	0.678303	3	38	0.00317089	9606	Homo sapiens	ENSSSCG00000008963	P15514	R-HSA-9625482;R-HSA-9625465;R-HSA-9625487
R-HSA-176408	Regulation of APC/C activators between G1/S and early anaphase	1	80	0.00715244	0.678303	0.678303	1	14	0.00116822	9606	Homo sapiens	ENSSSCG00000006628	P55036	R-HSA-174203
R-HSA-73864	RNA Polymerase I Transcription	1	80	0.00715244	0.678303	0.678303	1	14	0.00116822	9606	Homo sapiens	ENSSSCG00000001420	Q96KQ7	R-HSA-73739
R-HSA-1168372	Downstream signaling events of B Cell Receptor (BCR)	1	82	0.00733125	0.687329	0.687329	1	14	0.00116822	9606	Homo sapiens	ENSSSCG00000006628	P55036	R-HSA-1168640
R-HSA-195253	Degradation of beta-catenin by the destruction complex	1	82	0.00733125	0.687329	0.687329	1	22	0.00183578	9606	Homo sapiens	ENSSSCG00000006628	P55036	R-HSA-2130282
R-HSA-187037	Signaling by NTRK1 (TRKA)	1	82	0.00733125	0.687329	0.687329	2	65	0.0054239	9606	Homo sapiens	ENSSSCG00000016672	P41586	R-HSA-9612996;R-HSA-187678
R-HSA-69202	Cyclin E associated events during G1/S transition	1	83	0.00742065	0.691747	0.691747	1	20	0.00166889	9606	Homo sapiens	ENSSSCG00000006628	P55036	R-HSA-187574
R-HSA-373076	Class A/1 (Rhodopsin-like receptors)	4	333	0.029772	0.694989	0.694989	5	152	0.0126836	9606	Homo sapiens	ENSSSCG00000000858;ENSSSCG00000001521;ENSSSCG00000007527;ENSSSCG00000021059	P20382;P14138;P30542;P12872	R-HSA-5694082;R-HSA-388560;R-HSA-444208;R-HSA-947673;R-HSA-418904
R-HSA-1483255	PI Metabolism	1	84	0.00751006	0.696103	0.696103	1	84	0.00700935	9606	Homo sapiens	ENSSSCG00000006634	Q6P589	R-HSA-8874470
R-HSA-216083	Integrin cell surface interactions	1	85	0.00759946	0.700398	0.700398	14	54	0.00450601	9606	Homo sapiens	ENSSSCG00000016027	P06756	R-HSA-4085087;R-HSA-210304;R-HSA-4088218;R-HSA-4085083;R-HSA-2467436;R-HSA-265423;R-HSA-216076;R-HSA-216050;R-HSA-2752125;R-HSA-265425;R-HSA-4088264;R-HSA-2426259;R-HSA-265426;R-HSA-265427
R-HSA-5632684	Hedgehog 'on' state	1	85	0.00759946	0.700398	0.700398	2	37	0.00308745	9606	Homo sapiens	ENSSSCG00000006628	P55036	R-HSA-5635868;R-HSA-5635854
R-HSA-69656	Cyclin A:Cdk2-associated events at S phase entry	1	85	0.00759946	0.700398	0.700398	1	19	0.00158545	9606	Homo sapiens	ENSSSCG00000006628	P55036	R-HSA-187574
R-HSA-975871	MyD88 cascade initiated on plasma membrane	1	85	0.00759946	0.700398	0.700398	3	58	0.00483979	9606	Homo sapiens	ENSSSCG00000030957	P19838	R-HSA-5684250;R-HSA-5684267;R-HSA-5684248
R-HSA-168176	Toll Like Receptor 5 (TLR5) Cascade	1	85	0.00759946	0.700398	0.700398	3	59	0.00492323	9606	Homo sapiens	ENSSSCG00000030957	P19838	R-HSA-5684250;R-HSA-5684267;R-HSA-5684248
R-HSA-168142	Toll Like Receptor 10 (TLR10) Cascade	1	85	0.00759946	0.700398	0.700398	3	59	0.00492323	9606	Homo sapiens	ENSSSCG00000030957	P19838	R-HSA-5684250;R-HSA-5684267;R-HSA-5684248
R-HSA-69002	DNA Replication Pre-Initiation	1	85	0.00759946	0.700398	0.700398	1	21	0.00175234	9606	Homo sapiens	ENSSSCG00000006628	P55036	R-HSA-68825
R-HSA-453276	Regulation of mitotic cell cycle	1	86	0.00768887	0.704633	0.704633	6	38	0.00317089	9606	Homo sapiens	ENSSSCG00000006628	P55036	R-HSA-174058;R-HSA-174202;R-HSA-174203;R-HSA-174105;R-HSA-188191;R-HSA-174255
R-HSA-174143	APC/C-mediated degradation of cell cycle proteins	1	86	0.00768887	0.704633	0.704633	6	38	0.00317089	9606	Homo sapiens	ENSSSCG00000006628	P55036	R-HSA-174058;R-HSA-174202;R-HSA-174203;R-HSA-174105;R-HSA-188191;R-HSA-174255
R-HSA-1500620	Meiosis	1	88	0.00786768	0.712924	0.712924	1	15	0.00125167	9606	Homo sapiens	ENSSSCG00000016597	Q9NUX5	R-HSA-912408
R-HSA-5673001	RAF/MAP kinase cascade	3	260	0.0232454	0.713299	0.713299	2	39	0.00325434	9606	Homo sapiens	ENSSSCG00000008963;ENSSSCG00000017497;ENSSSCG00000006628	P55036;P04626;P15514	R-HSA-5672965;R-HSA-5658430
R-HSA-111885	Opioid Signalling	1	89	0.00795709	0.716983	0.716983	1	58	0.00483979	9606	Homo sapiens	ENSSSCG00000006816	O43865	R-HSA-169683
R-HSA-2980736	Peptide hormone metabolism	1	89	0.00795709	0.716983	0.716983	1	62	0.00517356	9606	Homo sapiens	ENSSSCG00000033514	Q13324	R-HSA-422088
R-HSA-69052	Switching of origins to a post-replicative state	1	90	0.00804649	0.720985	0.720985	2	9	0.000751001	9606	Homo sapiens	ENSSSCG00000006628	P55036	R-HSA-68948;R-HSA-69016
R-HSA-73886	Chromosome Maintenance	1	90	0.00804649	0.720985	0.720985	2	27	0.002253	9606	Homo sapiens	ENSSSCG00000016597	Q9NUX5	R-HSA-181450;R-HSA-176700
R-HSA-1474290	Collagen formation	1	90	0.00804649	0.720985	0.720985	1	77	0.00642523	9606	Homo sapiens	ENSSSCG00000012840	P48509	R-HSA-2213192
R-HSA-8978868	Fatty acid metabolism	2	179	0.0160036	0.720998	0.720998	2	189	0.015771	9606	Homo sapiens	ENSSSCG00000032213;ENSSSCG00000011653	P07108;P05166	R-HSA-8848246;R-HSA-71031
R-HSA-72163	mRNA Splicing - Major Pathway	2	180	0.016093	0.723851	0.723851	8	9	0.000751001	9606	Homo sapiens	ENSSSCG00000008756;ENSSSCG00000007494	O43143;Q05048	R-HSA-72160;R-HSA-72130;R-HSA-72231;R-HSA-156661;R-HSA-72139;R-HSA-72124;R-HSA-72143;R-HSA-72127
R-HSA-109581	Apoptosis	2	180	0.016093	0.723851	0.723851	3	141	0.0117657	9606	Homo sapiens	ENSSSCG00000006628;ENSSSCG00000006062	P55036;P63104	R-HSA-211715;R-HSA-139906;R-HSA-139899
R-HSA-4086400	PCP/CE pathway	1	92	0.0082253	0.72882	0.72882	1	24	0.00200267	9606	Homo sapiens	ENSSSCG00000006628	P55036	R-HSA-4608855
R-HSA-5684996	MAPK1/MAPK3 signaling	3	267	0.0238713	0.729994	0.729994	2	46	0.00383845	9606	Homo sapiens	ENSSSCG00000008963;ENSSSCG00000017497;ENSSSCG00000006628	P55036;P04626;P15514	R-HSA-5672965;R-HSA-5658430
R-HSA-168164	Toll Like Receptor 3 (TLR3) Cascade	1	93	0.00831471	0.732655	0.732655	3	61	0.00509012	9606	Homo sapiens	ENSSSCG00000030957	P19838	R-HSA-5684250;R-HSA-5684267;R-HSA-5684248
R-HSA-2559580	Oxidative Stress Induced Senescence	1	94	0.00840411	0.736437	0.736437	1	40	0.00333778	9606	Homo sapiens	ENSSSCG00000017950	P04637	R-HSA-3239014
R-HSA-5357801	Programmed Cell Death	2	185	0.01654	0.73775	0.73775	3	154	0.0128505	9606	Homo sapiens	ENSSSCG00000006628;ENSSSCG00000006062	P55036;P63104	R-HSA-211715;R-HSA-139906;R-HSA-139899
R-HSA-380320	Recruitment of NuMA to mitotic centrosomes	1	95	0.00849352	0.740165	0.740165	1	2	0.000166889	9606	Homo sapiens	ENSSSCG00000033655	Q13885	R-HSA-380316
R-HSA-1592230	Mitochondrial biogenesis	1	96	0.00858292	0.743841	0.743841	1	36	0.00300401	9606	Homo sapiens	ENSSSCG00000016200	Q9UGI9	R-HSA-1592244
R-HSA-8878159	Transcriptional regulation by RUNX3	1	96	0.00858292	0.743841	0.743841	1	47	0.0039219	9606	Homo sapiens	ENSSSCG00000006628	P55036	R-HSA-8952408
R-HSA-72172	mRNA Splicing	2	188	0.0168082	0.745802	0.745802	8	14	0.00116822	9606	Homo sapiens	ENSSSCG00000008756;ENSSSCG00000007494	O43143;Q05048	R-HSA-72160;R-HSA-72130;R-HSA-72231;R-HSA-156661;R-HSA-72139;R-HSA-72124;R-HSA-72143;R-HSA-72127
R-HSA-69620	Cell Cycle Checkpoints	3	274	0.0244971	0.745924	0.745924	6	56	0.0046729	9606	Homo sapiens	ENSSSCG00000006628;ENSSSCG00000006062;ENSSSCG00000034864	O96017;P55036;P63104	R-HSA-5683735;R-HSA-69600;R-HSA-69891;R-HSA-8852354;R-HSA-75016;R-HSA-264458
R-HSA-937061	TRIF(TICAM1)-mediated TLR4 signaling	1	97	0.00867233	0.747465	0.747465	3	58	0.00483979	9606	Homo sapiens	ENSSSCG00000030957	P19838	R-HSA-5684250;R-HSA-5684267;R-HSA-5684248
R-HSA-166166	MyD88-independent TLR4 cascade	1	97	0.00867233	0.747465	0.747465	3	60	0.00500668	9606	Homo sapiens	ENSSSCG00000030957	P19838	R-HSA-5684250;R-HSA-5684267;R-HSA-5684248
R-HSA-983169	Class I MHC mediated antigen processing & presentation	5	441	0.0394278	0.750039	0.750039	6	47	0.0039219	9606	Homo sapiens	ENSSSCG00000006175;ENSSSCG00000006628;ENSSSCG00000014369;ENSSSCG00000005503;ENSSSCG00000016027	O00206;Q9Y6Y9;P06756;P55036;P08571	R-HSA-8863895;R-HSA-983150;R-HSA-1236935;R-HSA-1236970;R-HSA-1236958;R-HSA-1236956
R-HSA-70326	Glucose metabolism	1	98	0.00876173	0.751038	0.751038	1	49	0.00408879	9606	Homo sapiens	ENSSSCG00000036449	P35575	R-HSA-71825
R-HSA-2467813	Separation of Sister Chromatids	2	190	0.016987	0.751052	0.751052	3	8	0.000667557	9606	Homo sapiens	ENSSSCG00000033655;ENSSSCG00000006628	Q13885;P55036	R-HSA-2467809;R-HSA-2467811;R-HSA-174202
R-HSA-5653656	Vesicle-mediated transport	9	761	0.0680376	0.754246	0.754246	46	251	0.0209446	9606	Homo sapiens	ENSSSCG00000033655;ENSSSCG00000008963;ENSSSCG00000006156;ENSSSCG00000016200;ENSSSCG00000015094;ENSSSCG00000017936;ENSSSCG00000006062;ENSSSCG00000027256;ENSSSCG00000024136	Q13885;P09693;O95406;Q9UGI9;P15514;O95166;P63104;P49418;P55327	R-HSA-8868230;R-HSA-421831;R-HSA-8849350;R-HSA-5694418;R-HSA-6811426;R-HSA-203973;R-HSA-5694417;R-HSA-6809006;R-HSA-421836;R-HSA-8868236;R-HSA-1445149;R-HSA-6809003;R-HSA-421835;R-HSA-8849353;R-HSA-421833;R-HSA-2316347;R-HSA-8871194;R-HSA-8871193;R-HSA-5694409;R-HSA-190877;R-HSA-8868071;R-HSA-8866279;R-HSA-8866277;R-HSA-5694527;R-HSA-204008;R-HSA-8867756;R-HSA-8868651;R-HSA-5694522;R-HSA-8867754;…
R-HSA-8939236	RUNX1 regulates transcription of genes involved in differentiation of HSCs	1	99	0.00885114	0.754561	0.754561	1	15	0.00125167	9606	Homo sapiens	ENSSSCG00000006628	P55036	R-HSA-8957265
R-HSA-9607240	FLT3 Signaling	3	278	0.0248547	0.754688	0.754688	2	61	0.00509012	9606	Homo sapiens	ENSSSCG00000008963;ENSSSCG00000017497;ENSSSCG00000006628	P55036;P04626;P15514	R-HSA-5672965;R-HSA-5658430
R-HSA-196854	Metabolism of vitamins and cofactors	2	192	0.0171658	0.75621	0.75621	4	185	0.0154372	9606	Homo sapiens	ENSSSCG00000036168;ENSSSCG00000011653	P05166;Q86YH6	R-HSA-3323111;R-HSA-3065959;R-HSA-2993447;R-HSA-2162253
R-HSA-2187338	Visual phototransduction	1	100	0.00894055	0.758034	0.758034	1	82	0.00684246	9606	Homo sapiens	ENSSSCG00000002281	P49356	R-HSA-2530501
R-HSA-2029481	FCGR activation	1	101	0.00902995	0.761459	0.761459	3	6	0.000500668	9606	Homo sapiens	ENSSSCG00000015094	P09693	R-HSA-2029455;R-HSA-2029459;R-HSA-2029457
R-HSA-5688426	Deubiquitination	3	282	0.0252123	0.76321	0.76321	10	77	0.00642523	9606	Homo sapiens	ENSSSCG00000004154;ENSSSCG00000005382;ENSSSCG00000006628	P55036;P21580;P36897	R-HSA-5690870;R-HSA-688136;R-HSA-5689539;R-HSA-8869506;R-HSA-5665854;R-HSA-5665871;R-HSA-2179291;R-HSA-5690845;R-HSA-5690827;R-HSA-5690856
R-HSA-9006936	Signaling by TGF-beta family members	1	102	0.00911936	0.764835	0.764835	19	107	0.00892857	9606	Homo sapiens	ENSSSCG00000005382	P36897	R-HSA-170850;R-HSA-178178;R-HSA-2128994;R-HSA-2160931;R-HSA-2160932;R-HSA-2134532;R-HSA-2160935;R-HSA-178218;R-HSA-173483;R-HSA-173512;R-HSA-2127562;R-HSA-178189;R-HSA-170835;R-HSA-170868;R-HSA-2169046;R-HSA-170843;R-HSA-2179291;R-HSA-2169050;R-HSA-2179293
R-HSA-6807878	COPI-mediated anterograde transport	1	102	0.00911936	0.764835	0.764835	2	12	0.00100134	9606	Homo sapiens	ENSSSCG00000033655	Q13885	R-HSA-6809006;R-HSA-6809003
R-HSA-6811434	COPI-dependent Golgi-to-ER retrograde traffic	1	103	0.00920876	0.768164	0.768164	2	11	0.000917891	9606	Homo sapiens	ENSSSCG00000033655	Q13885	R-HSA-6811426;R-HSA-6811423
R-HSA-382556	ABC-family proteins mediated transport	1	103	0.00920876	0.768164	0.768164	1	28	0.00233645	9606	Homo sapiens	ENSSSCG00000006628	P55036	R-HSA-8866553
R-HSA-69275	G2/M Transition	2	198	0.0177023	0.771135	0.771135	6	78	0.00650868	9606	Homo sapiens	ENSSSCG00000033655;ENSSSCG00000006628	Q13885;P55036	R-HSA-8854071;R-HSA-8852354;R-HSA-8852306;R-HSA-8854044;R-HSA-8852298;R-HSA-8852280
R-HSA-211945	Phase I - Functionalization of compounds	1	105	0.00938757	0.774682	0.774682	1	97	0.00809413	9606	Homo sapiens	ENSSSCG00000017227	P22570	R-HSA-193101
R-HSA-453274	Mitotic G2-G2/M phases	2	200	0.0178811	0.775932	0.775932	6	80	0.00667557	9606	Homo sapiens	ENSSSCG00000033655;ENSSSCG00000006628	Q13885;P55036	R-HSA-8854071;R-HSA-8852354;R-HSA-8852306;R-HSA-8854044;R-HSA-8852298;R-HSA-8852280
R-HSA-166520	Signaling by NTRKs	1	106	0.00947698	0.777872	0.777872	2	127	0.0105975	9606	Homo sapiens	ENSSSCG00000016672	P41586	R-HSA-9612996;R-HSA-187678
R-HSA-68882	Mitotic Anaphase	2	202	0.0180599	0.780641	0.780641	3	11	0.000917891	9606	Homo sapiens	ENSSSCG00000033655;ENSSSCG00000006628	Q13885;P55036	R-HSA-2467809;R-HSA-2467811;R-HSA-174202
R-HSA-201681	TCF dependent signaling in response to WNT	2	202	0.0180599	0.780641	0.780641	7	71	0.00592457	9606	Homo sapiens	ENSSSCG00000006628;ENSSSCG00000006062	P55036;P63104	R-HSA-3769391;R-HSA-1504193;R-HSA-3769393;R-HSA-3769392;R-HSA-4641260;R-HSA-3640874;R-HSA-4641256
R-HSA-2672351	Stimuli-sensing channels	1	107	0.00956638	0.781018	0.781018	1	25	0.00208611	9606	Homo sapiens	ENSSSCG00000006390	P31415	R-HSA-2855020
R-HSA-2555396	Mitotic Metaphase and Anaphase	2	203	0.0181493	0.782963	0.782963	3	12	0.00100134	9606	Homo sapiens	ENSSSCG00000033655;ENSSSCG00000006628	Q13885;P55036	R-HSA-2467809;R-HSA-2467811;R-HSA-174202
R-HSA-163685	Integration of energy metabolism	1	109	0.00974519	0.787177	0.787177	1	62	0.00517356	9606	Homo sapiens	ENSSSCG00000006816	O43865	R-HSA-169683
R-HSA-157118	Signaling by NOTCH	2	205	0.0183281	0.787543	0.787543	3	151	0.0126001	9606	Homo sapiens	ENSSSCG00000006628;ENSSSCG00000006062	P55036;P63104	R-HSA-9604642;R-HSA-9604387;R-HSA-9604308
R-HSA-195258	RHO GTPase Effectors	3	295	0.0263746	0.78927	0.78927	24	112	0.00934579	9606	Homo sapiens	ENSSSCG00000033655;ENSSSCG00000006062;ENSSSCG00000003520	Q13885;P63104;P60953	R-HSA-5665686;R-HSA-5626549;R-HSA-5665751;R-HSA-8981931;R-HSA-2197698;R-HSA-2029466;R-HSA-5672083;R-HSA-5666160;R-HSA-5672304;R-HSA-442592;R-HSA-5666129;R-HSA-75016;R-HSA-5665727;R-HSA-5627775;R-HSA-2029456;R-HSA-5666169;R-HSA-8981926;R-HSA-5626469;R-HSA-5625959;R-HSA-2197691;R-HSA-2197690;R-HSA-442586;R-HSA-5626507;R-HSA-5672329
R-HSA-112314	Neurotransmitter receptors and postsynaptic signal transmission	2	208	0.0185963	0.794255	0.794255	5	107	0.00892857	9606	Homo sapiens	ENSSSCG00000033655;ENSSSCG00000016200	Q13885;Q9UGI9	R-HSA-9610627;R-HSA-9619542;R-HSA-9619478;R-HSA-9619515;R-HSA-9610408
R-HSA-397014	Muscle contraction	2	209	0.0186857	0.79645	0.79645	3	41	0.00342123	9606	Homo sapiens	ENSSSCG00000006816;ENSSSCG00000006390	P31415;O43865	R-HSA-169683;R-HSA-5226904;R-HSA-2855020
R-HSA-2029485	Role of phospholipids in phagocytosis	1	114	0.0101922	0.801831	0.801831	1	12	0.00100134	9606	Homo sapiens	ENSSSCG00000006816	O43865	R-HSA-169683
R-HSA-1474165	Reproduction	1	114	0.0101922	0.801831	0.801831	1	24	0.00200267	9606	Homo sapiens	ENSSSCG00000016597	Q9NUX5	R-HSA-912408
R-HSA-5173105	O-linked glycosylation	1	114	0.0101922	0.801831	0.801831	1	28	0.00233645	9606	Homo sapiens	ENSSSCG00000011862	Q9H3R2	R-HSA-913675
R-HSA-446203	Asparagine N-linked glycosylation	3	305	0.0272687	0.807672	0.807672	13	133	0.0110981	9606	Homo sapiens	ENSSSCG00000033655;ENSSSCG00000008963;ENSSSCG00000027256	Q13885;O95406;P15514	R-HSA-5694418;R-HSA-203973;R-HSA-5694417;R-HSA-5694527;R-HSA-6809006;R-HSA-204008;R-HSA-5694522;R-HSA-6809003;R-HSA-5694439;R-HSA-5694446;R-HSA-5694445;R-HSA-5694441;R-HSA-5694409
R-HSA-2871809	FCERI mediated Ca+2 mobilization	1	117	0.0104604	0.810137	0.810137	1	11	0.000917891	9606	Homo sapiens	ENSSSCG00000006816	O43865	R-HSA-169683
R-HSA-212165	Epigenetic regulation of gene expression	1	117	0.0104604	0.810137	0.810137	2	33	0.00275367	9606	Homo sapiens	ENSSSCG00000001420	Q96KQ7	R-HSA-427404;R-HSA-427336
R-HSA-6798695	Neutrophil degranulation	5	480	0.0429146	0.812098	0.812098	6	10	0.000834446	9606	Homo sapiens	ENSSSCG00000033107;ENSSSCG00000024791;ENSSSCG00000013775;ENSSSCG00000007306;ENSSSCG00000016027	P06756;P48960;P13987;Q99829;P63172	R-HSA-6798743;R-HSA-6799350;R-HSA-6798739;R-HSA-6800434;R-HSA-6798748;R-HSA-6798747
R-HSA-1989781	PPARA activates gene expression	1	118	0.0105498	0.812829	0.812829	1	41	0.00342123	9606	Homo sapiens	ENSSSCG00000026044	P37268	R-HSA-1655850
R-HSA-376176	Signaling by ROBO receptors	2	218	0.0194904	0.8153	0.8153	2	59	0.00492323	9606	Homo sapiens	ENSSSCG00000006628;ENSSSCG00000003520	P55036;P60953	R-HSA-428533;R-HSA-9011313
R-HSA-2454202	Fc epsilon receptor (FCERI) signaling	2	218	0.0194904	0.8153	0.8153	2	63	0.00525701	9606	Homo sapiens	ENSSSCG00000006816;ENSSSCG00000006628	P55036;O43865	R-HSA-169683;R-HSA-5607724
R-HSA-69239	Synthesis of DNA	1	119	0.0106392	0.815482	0.815482	2	26	0.00216956	9606	Homo sapiens	ENSSSCG00000006628	P55036	R-HSA-68948;R-HSA-69016
R-HSA-400206	Regulation of lipid metabolism by Peroxisome proliferator-activated receptor alpha (PPARalpha)	1	120	0.0107287	0.818098	0.818098	1	44	0.00367156	9606	Homo sapiens	ENSSSCG00000026044	P37268	R-HSA-1655850
R-HSA-8878166	Transcriptional regulation by RUNX2	1	121	0.0108181	0.820677	0.820677	4	84	0.00700935	9606	Homo sapiens	ENSSSCG00000006628	P55036	R-HSA-8939801;R-HSA-9008475;R-HSA-9008110;R-HSA-9009362
R-HSA-9007101	Rab regulation of trafficking	1	123	0.0109969	0.825727	0.825727	1	35	0.00292056	9606	Homo sapiens	ENSSSCG00000017936	O95166	R-HSA-8854588
R-HSA-418594	G alpha (i) signalling events	4	407	0.036388	0.830096	0.830096	5	154	0.0128505	9606	Homo sapiens	ENSSSCG00000000858;ENSSSCG00000006816;ENSSSCG00000002281;ENSSSCG00000021059	P49356;P20382;O43865;P30542	R-HSA-169683;R-HSA-2530501;R-HSA-749454;R-HSA-749456;R-HSA-380073
R-HSA-2500257	Resolution of Sister Chromatid Cohesion	1	126	0.0112651	0.833037	0.833037	4	8	0.000667557	9606	Homo sapiens	ENSSSCG00000033655	Q13885	R-HSA-2484822;R-HSA-1638803;R-HSA-2468287;R-HSA-1638821
R-HSA-196849	Metabolism of water-soluble vitamins and cofactors	1	126	0.0112651	0.833037	0.833037	3	134	0.0111816	9606	Homo sapiens	ENSSSCG00000011653	P05166	R-HSA-3323111;R-HSA-3065959;R-HSA-2993447
R-HSA-69306	DNA Replication	1	127	0.0113545	0.835406	0.835406	3	47	0.0039219	9606	Homo sapiens	ENSSSCG00000006628	P55036	R-HSA-68948;R-HSA-68825;R-HSA-69016
R-HSA-6809371	Formation of the cornified envelope	1	129	0.0115333	0.840043	0.840043	2	27	0.002253	9606	Homo sapiens	ENSSSCG00000003459	P08217	R-HSA-8849857;R-HSA-8934819
R-HSA-69206	G1/S Transition	1	131	0.0117121	0.844551	0.844551	1	61	0.00509012	9606	Homo sapiens	ENSSSCG00000006628	P55036	R-HSA-187574
R-HSA-1643685	Disease	13	1173	0.104873	0.856132	0.856132	20	947	0.079022	9606	Homo sapiens	ENSSSCG00000028561;ENSSSCG00000008963;ENSSSCG00000011877;ENSSSCG00000036449;ENSSSCG00000006175;ENSSSCG00000005382;ENSSSCG00000014369;ENSSSCG00000011653;ENSSSCG00000011862;ENSSSCG00000017227;ENSSSCG00000017497;ENSSSCG00000006628;ENSSSCG00000005503	Q9Y6Y9;O00206;P55036;P22570;P04626;P10747;P36897;P35575;P15514;P42081;Q9H3R2;P08571;P05166	R-HSA-5602353;R-HSA-5602672;R-HSA-1225978;R-HSA-167630;R-HSA-2400009;R-HSA-8866858;R-HSA-5387392;R-HSA-167633;R-HSA-5096537;R-HSA-167637;R-HSA-5580269;R-HSA-3304394;R-HSA-5096532;R-HSA-180603;R-HSA-5602383;R-HSA-5602606;R-HSA-3656523;R-HSA-3274540;R-HSA-9035990;R-HSA-180573
R-HSA-8856688	Golgi-to-ER retrograde transport	1	137	0.0122485	0.85733	0.85733	4	18	0.001502	9606	Homo sapiens	ENSSSCG00000033655	Q13885	R-HSA-8849350;R-HSA-6811426;R-HSA-6811423;R-HSA-8849353
R-HSA-6807070	PTEN Regulation	1	139	0.0124274	0.861353	0.861353	1	56	0.0046729	9606	Homo sapiens	ENSSSCG00000006628	P55036	R-HSA-8850992
R-HSA-72203	Processing of Capped Intron-Containing Pre-mRNA	2	245	0.0219043	0.862864	0.862864	10	32	0.00267023	9606	Homo sapiens	ENSSSCG00000008756;ENSSSCG00000007494	O43143;Q05048	R-HSA-72160;R-HSA-8849157;R-HSA-72130;R-HSA-72180;R-HSA-72231;R-HSA-156661;R-HSA-72139;R-HSA-72124;R-HSA-72143;R-HSA-72127
R-HSA-194840	Rho GTPase cycle	1	141	0.0126062	0.865264	0.865264	5	5	0.000417223	9606	Homo sapiens	ENSSSCG00000003520	P60953	R-HSA-194913;R-HSA-194854;R-HSA-194922;R-HSA-195146;R-HSA-194894
R-HSA-2132295	MHC class II antigen presentation	1	142	0.0126956	0.867178	0.867178	1	26	0.00216956	9606	Homo sapiens	ENSSSCG00000033655	Q13885	R-HSA-2213248
R-HSA-162906	HIV Infection	2	248	0.0221726	0.867397	0.867397	5	157	0.0131008	9606	Homo sapiens	ENSSSCG00000028561;ENSSSCG00000006628	P55036;P10747	R-HSA-167633;R-HSA-167637;R-HSA-180603;R-HSA-167630;R-HSA-180573
R-HSA-3858494	Beta-catenin independent WNT signaling	1	144	0.0128744	0.870925	0.870925	1	51	0.00425567	9606	Homo sapiens	ENSSSCG00000006628	P55036	R-HSA-4608855
R-HSA-3781865	Diseases of glycosylation	1	146	0.0130532	0.874567	0.874567	2	77	0.00642523	9606	Homo sapiens	ENSSSCG00000011862	Q9H3R2	R-HSA-5096537;R-HSA-5096532
R-HSA-73887	Death Receptor Signalling	1	147	0.0131426	0.87635	0.87635	6	90	0.00751001	9606	Homo sapiens	ENSSSCG00000004154	P21580	R-HSA-140978;R-HSA-5357776;R-HSA-5693108;R-HSA-5357845;R-HSA-5357860;R-HSA-5693055
R-HSA-5693532	DNA Double-Strand Break Repair	1	148	0.013232	0.878107	0.878107	2	106	0.00884513	9606	Homo sapiens	ENSSSCG00000034864	O96017	R-HSA-5683735;R-HSA-69891
R-HSA-453279	Mitotic G1-G1/S phases	1	149	0.0133214	0.87984	0.87984	1	98	0.00817757	9606	Homo sapiens	ENSSSCG00000006628	P55036	R-HSA-187574
R-HSA-2029482	Regulation of actin dynamics for phagocytic cup formation	1	150	0.0134108	0.881548	0.881548	9	24	0.00200267	9606	Homo sapiens	ENSSSCG00000003520	P60953	R-HSA-2029454;R-HSA-2197698;R-HSA-2029466;R-HSA-442592;R-HSA-2197691;R-HSA-2029445;R-HSA-2197690;R-HSA-442586;R-HSA-2029456
R-HSA-76002	Platelet activation, signaling and aggregation	2	262	0.0234242	0.886797	0.886797	6	114	0.00951268	9606	Homo sapiens	ENSSSCG00000006062;ENSSSCG00000003520	P63104;P60953	R-HSA-443831;R-HSA-442291;R-HSA-442273;R-HSA-430076;R-HSA-443402;R-HSA-430073
R-HSA-69242	S Phase	1	161	0.0143943	0.898817	0.898817	4	54	0.00450601	9606	Homo sapiens	ENSSSCG00000006628	P55036	R-HSA-75825;R-HSA-187574;R-HSA-68948;R-HSA-69016
R-HSA-422475	Axon guidance	5	558	0.0498882	0.899369	0.899369	18	296	0.0246996	9606	Homo sapiens	ENSSSCG00000033655;ENSSSCG00000017948;ENSSSCG00000006628;ENSSSCG00000003520;ENSSSCG00000016027	Q13885;P06756;P55036;Q15768;P60953	R-HSA-3928633;R-HSA-3928601;R-HSA-3928632;R-HSA-3928639;R-HSA-418850;R-HSA-3928595;R-HSA-445071;R-HSA-3928625;R-HSA-3928631;R-HSA-445077;R-HSA-428533;R-HSA-9011313;R-HSA-3928641;R-HSA-3928640;R-HSA-374686;R-HSA-418874;R-HSA-3928614;R-HSA-3928580
R-HSA-112315	Transmission across Chemical Synapses	2	274	0.0244971	0.90131	0.90131	5	155	0.0129339	9606	Homo sapiens	ENSSSCG00000033655;ENSSSCG00000016200	Q13885;Q9UGI9	R-HSA-9610627;R-HSA-9619542;R-HSA-9619478;R-HSA-9619515;R-HSA-9610408
R-HSA-9609507	Protein localization	1	166	0.0148413	0.905816	0.905816	1	53	0.00442256	9606	Homo sapiens	ENSSSCG00000035686	O75390	R-HSA-1268022
R-HSA-2871837	FCERI mediated NF-kB activation	1	167	0.0149307	0.907157	0.907157	1	19	0.00158545	9606	Homo sapiens	ENSSSCG00000006628	P55036	R-HSA-5607724
R-HSA-556833	Metabolism of lipids	7	748	0.0668753	0.909423	0.909423	11	814	0.0679239	9606	Homo sapiens	ENSSSCG00000032213;ENSSSCG00000030123;ENSSSCG00000026044;ENSSSCG00000007306;ENSSSCG00000006634;ENSSSCG00000011653;ENSSSCG00000017227	O95674;P07108;P22570;Q99829;P37268;P05166;Q6P589	R-HSA-8848246;R-HSA-8874470;R-HSA-1655850;R-HSA-71031;R-HSA-191402;R-HSA-1483165;R-HSA-193065;R-HSA-193054;R-HSA-5333678;R-HSA-191405;R-HSA-193101
R-HSA-877300	Interferon gamma signaling	1	172	0.0153777	0.913582	0.913582	6	15	0.00125167	9606	Homo sapiens	ENSSSCG00000004156	P15260	R-HSA-877308;R-HSA-873919;R-HSA-873918;R-HSA-877269;R-HSA-873924;R-HSA-873926
R-HSA-9010553	Regulation of expression of SLITs and ROBOs	1	172	0.0153777	0.913582	0.913582	1	19	0.00158545	9606	Homo sapiens	ENSSSCG00000006628	P55036	R-HSA-9011313
R-HSA-1428517	The citric acid (TCA) cycle and respiratory electron transport	1	175	0.015646	0.917223	0.917223	1	62	0.00517356	9606	Homo sapiens	ENSSSCG00000035686	O75390	R-HSA-70975
R-HSA-72766	Translation	2	294	0.0262852	0.921723	0.921723	13	99	0.00826101	9606	Homo sapiens	ENSSSCG00000013118;ENSSSCG00000010308	Q9NX20;Q96BP2	R-HSA-5389842;R-HSA-5419281;R-HSA-5368279;R-HSA-5389848;R-HSA-5389849;R-HSA-5419261;R-HSA-5419264;R-HSA-5389857;R-HSA-5419271;R-HSA-5419273;R-HSA-5419279;R-HSA-5389839;R-HSA-5419277
R-HSA-5619115	Disorders of transmembrane transporters	1	181	0.0161824	0.924054	0.924054	1	88	0.00734312	9606	Homo sapiens	ENSSSCG00000006628	P55036	R-HSA-8866858
R-HSA-1852241	Organelle biogenesis and maintenance	2	298	0.0266428	0.925301	0.925301	9	86	0.00717623	9606	Homo sapiens	ENSSSCG00000033655;ENSSSCG00000016200	Q13885;Q9UGI9	R-HSA-5624949;R-HSA-5625424;R-HSA-5625426;R-HSA-5625421;R-HSA-1592244;R-HSA-5624952;R-HSA-5625416;R-HSA-5618328;R-HSA-5618331
R-HSA-195721	Signaling by WNT	2	298	0.0266428	0.925301	0.925301	9	156	0.0130174	9606	Homo sapiens	ENSSSCG00000006628;ENSSSCG00000006062	P55036;P63104	R-HSA-4608855;R-HSA-3769391;R-HSA-1504193;R-HSA-3769393;R-HSA-3769392;R-HSA-4641260;R-HSA-2130282;R-HSA-3640874;R-HSA-4641256
R-HSA-983712	Ion channel transport	1	184	0.0164506	0.927256	0.927256	1	40	0.00333778	9606	Homo sapiens	ENSSSCG00000006390	P31415	R-HSA-2855020
R-HSA-1474244	Extracellular matrix organization	2	301	0.026911	0.927883	0.927883	26	318	0.0265354	9606	Homo sapiens	ENSSSCG00000012840;ENSSSCG00000016027	P48509;P06756	R-HSA-2426471;R-HSA-210304;R-HSA-2328037;R-HSA-4086200;R-HSA-2467436;R-HSA-4086132;R-HSA-265423;R-HSA-216076;R-HSA-2752125;R-HSA-265425;R-HSA-265426;R-HSA-265427;R-HSA-2396029;R-HSA-2731123;R-HSA-2395320;R-HSA-2731081;R-HSA-4085087;R-HSA-4088218;R-HSA-4085083;R-HSA-2213192;R-HSA-2731074;R-HSA-2681667;R-HSA-216051;R-HSA-216050;R-HSA-4088264;R-HSA-2426259
R-HSA-73894	DNA Repair	2	312	0.0278945	0.936651	0.936651	8	325	0.0271195	9606	Homo sapiens	ENSSSCG00000016597;ENSSSCG00000034864	O96017;Q9NUX5	R-HSA-5683735;R-HSA-69891;R-HSA-9629216;R-HSA-9629483;R-HSA-9629195;R-HSA-9629497;R-HSA-9629372;R-HSA-9629373
R-HSA-8939211	ESR-mediated signaling	1	196	0.0175235	0.938778	0.938778	3	107	0.00892857	9606	Homo sapiens	ENSSSCG00000008963	P15514	R-HSA-9625482;R-HSA-9625465;R-HSA-9625487
R-HSA-68877	Mitotic Prometaphase	1	199	0.0177917	0.941363	0.941363	6	16	0.00133511	9606	Homo sapiens	ENSSSCG00000033655	Q13885	R-HSA-2484822;R-HSA-375302;R-HSA-380316;R-HSA-1638803;R-HSA-2468287;R-HSA-1638821
R-HSA-194315	Signaling by Rho GTPases	3	426	0.0380867	0.942191	0.942191	29	117	0.00976302	9606	Homo sapiens	ENSSSCG00000033655;ENSSSCG00000006062;ENSSSCG00000003520	Q13885;P63104;P60953	R-HSA-5665686;R-HSA-5665751;R-HSA-2029466;R-HSA-5672083;R-HSA-5666129;R-HSA-195146;R-HSA-75016;R-HSA-194894;R-HSA-2029456;R-HSA-2197691;R-HSA-2197690;R-HSA-442586;R-HSA-5626507;R-HSA-5672329;R-HSA-5626549;R-HSA-8981931;R-HSA-194913;R-HSA-2197698;R-HSA-194854;R-HSA-5666160;R-HSA-5672304;R-HSA-442592;R-HSA-194922;R-HSA-5665727;R-HSA-5627775;R-HSA-5666169;R-HSA-8981926;R-HSA-5626469;R-HSA-5625959
R-HSA-1640170	Cell Cycle	5	622	0.0556102	0.942447	0.942447	32	410	0.0342123	9606	Homo sapiens	ENSSSCG00000033655;ENSSSCG00000006628;ENSSSCG00000006062;ENSSSCG00000016597;ENSSSCG00000034864	Q13885;O96017;P55036;P63104;Q9NUX5	R-HSA-5683735;R-HSA-69891;R-HSA-375302;R-HSA-2467809;R-HSA-8852354;R-HSA-2467811;R-HSA-181450;R-HSA-75016;R-HSA-1638803;R-HSA-8852298;R-HSA-264458;R-HSA-68948;R-HSA-8852306;R-HSA-912408;R-HSA-69016;R-HSA-380316;R-HSA-2468287;R-HSA-8854044;R-HSA-174105;R-HSA-188191;R-HSA-69600;R-HSA-174058;R-HSA-174255;R-HSA-8854071;R-HSA-75825;R-HSA-2484822;R-HSA-187574;R-HSA-174202;R-HSA-174203;R-HSA-1638821;R-H…
R-HSA-5617833	Cilium Assembly	1	202	0.0180599	0.94384	0.94384	8	50	0.00417223	9606	Homo sapiens	ENSSSCG00000033655	Q13885	R-HSA-5624949;R-HSA-5625424;R-HSA-5625426;R-HSA-5625421;R-HSA-5624952;R-HSA-5625416;R-HSA-5618328;R-HSA-5618331
R-HSA-5689880	Ub-specific processing proteases	1	205	0.0183281	0.946212	0.946212	1	40	0.00333778	9606	Homo sapiens	ENSSSCG00000006628	P55036	R-HSA-5689539
R-HSA-109582	Hemostasis	6	723	0.0646401	0.94629	0.94629	17	327	0.0272864	9606	Homo sapiens	ENSSSCG00000033655;ENSSSCG00000006062;ENSSSCG00000026585;ENSSSCG00000009565;ENSSSCG00000003520;ENSSSCG00000016027	Q13885;P06756;Q9UNN8;Q14393;P63104;P60953	R-HSA-5606996;R-HSA-1011598;R-HSA-210304;R-HSA-5607058;R-HSA-442273;R-HSA-5607004;R-HSA-443402;R-HSA-983266;R-HSA-443831;R-HSA-141040;R-HSA-983259;R-HSA-202710;R-HSA-442291;R-HSA-5591052;R-HSA-430076;R-HSA-5603467;R-HSA-430073
R-HSA-6811442	Intra-Golgi and retrograde Golgi-to-ER traffic	1	206	0.0184175	0.946981	0.946981	4	48	0.00400534	9606	Homo sapiens	ENSSSCG00000033655	Q13885	R-HSA-8849350;R-HSA-6811426;R-HSA-6811423;R-HSA-8849353
R-HSA-6805567	Keratinization	1	217	0.019401	0.954747	0.954747	2	34	0.00283712	9606	Homo sapiens	ENSSSCG00000003459	P08217	R-HSA-8849857;R-HSA-8934819
R-HSA-211859	Biological oxidations	1	222	0.019848	0.957892	0.957892	1	176	0.0146862	9606	Homo sapiens	ENSSSCG00000017227	P22570	R-HSA-193101
R-HSA-8951664	Neddylation	1	236	0.0210997	0.965591	0.965591	2	31	0.00258678	9606	Homo sapiens	ENSSSCG00000006628	P55036	R-HSA-8956184;R-HSA-8956140
R-HSA-4839726	Chromatin organization	1	240	0.0214573	0.967521	0.967521	2	84	0.00700935	9606	Homo sapiens	ENSSSCG00000001420	Q96KQ7	R-HSA-5634750;R-HSA-5634729
R-HSA-3247509	Chromatin modifying enzymes	1	240	0.0214573	0.967521	0.967521	2	84	0.00700935	9606	Homo sapiens	ENSSSCG00000001420	Q96KQ7	R-HSA-5634750;R-HSA-5634729
R-HSA-68886	M Phase	2	371	0.0331694	0.968888	0.968888	9	66	0.00550734	9606	Homo sapiens	ENSSSCG00000033655;ENSSSCG00000006628	Q13885;P55036	R-HSA-2484822;R-HSA-375302;R-HSA-2467809;R-HSA-2467811;R-HSA-174202;R-HSA-380316;R-HSA-1638803;R-HSA-2468287;R-HSA-1638821
R-HSA-71291	Metabolism of amino acids and derivatives	2	374	0.0334376	0.970012	0.970012	2	245	0.0204439	9606	Homo sapiens	ENSSSCG00000006628;ENSSSCG00000002374	P36957;P55036	R-HSA-353125;R-HSA-6792572
R-HSA-9006931	Signaling by Nuclear Receptors	1	273	0.0244077	0.979844	0.979844	3	188	0.0156876	9606	Homo sapiens	ENSSSCG00000008963	P15514	R-HSA-9625482;R-HSA-9625465;R-HSA-9625487
R-HSA-372790	Signaling by GPCR	10	1226	0.109611	0.982985	0.982985	23	426	0.0355474	9606	Homo sapiens	ENSSSCG00000000858;ENSSSCG00000033514;ENSSSCG00000016672;ENSSSCG00000006816;ENSSSCG00000002281;ENSSSCG00000001521;ENSSSCG00000013775;ENSSSCG00000007527;ENSSSCG00000021059;ENSSSCG00000003520	Q13324;P41586;P49356;P48960;P20382;O43865;P14138;P60953;P30542;P12872	R-HSA-379044;R-HSA-444773;R-HSA-749448;R-HSA-2530501;R-HSA-420131;R-HSA-749454;R-HSA-749452;R-HSA-380073;R-HSA-379048;R-HSA-8964614;R-HSA-169683;R-HSA-8964634;R-HSA-8964604;R-HSA-5694082;R-HSA-388560;R-HSA-444208;R-HSA-879674;R-HSA-947673;R-HSA-749456;R-HSA-744887;R-HSA-744886;R-HSA-418904;R-HSA-8964599
R-HSA-112316	Neuronal System	2	420	0.0375503	0.98306	0.98306	5	208	0.0173565	9606	Homo sapiens	ENSSSCG00000033655;ENSSSCG00000016200	Q13885;Q9UGI9	R-HSA-9610627;R-HSA-9619542;R-HSA-9619478;R-HSA-9619515;R-HSA-9610408
R-HSA-913531	Interferon Signaling	1	289	0.0258382	0.984015	0.984015	6	66	0.00550734	9606	Homo sapiens	ENSSSCG00000004156	P15260	R-HSA-877308;R-HSA-873919;R-HSA-873918;R-HSA-877269;R-HSA-873924;R-HSA-873926
R-HSA-597592	Post-translational protein modification	12	1417	0.126688	0.984517	0.984517	39	512	0.0427236	9606	Homo sapiens	ENSSSCG00000033655;ENSSSCG00000004154;ENSSSCG00000008963;ENSSSCG00000031650;ENSSSCG00000005382;ENSSSCG00000006628;ENSSSCG00000006859;ENSSSCG00000039885;ENSSSCG00000027256;ENSSSCG00000009565;ENSSSCG00000011862;ENSSSCG00000039779	Q13885;Q99217;P55036;P21580;O95406;P05060;Q9H2P9;Q12974;P36897;Q14393;P15514;Q9H3R2	R-HSA-163843;R-HSA-688136;R-HSA-5694418;R-HSA-5358484;R-HSA-8869506;R-HSA-203973;R-HSA-913675;R-HSA-5694417;R-HSA-8955712;R-HSA-6809006;R-HSA-5690845;R-HSA-6809003;R-HSA-8956184;R-HSA-5689539;R-HSA-8955869;R-HSA-5665871;R-HSA-5690827;R-HSA-5694409;R-HSA-163810;R-HSA-5690870;R-HSA-163809;R-HSA-8956140;R-HSA-5665854;R-HSA-8952289;R-HSA-5694527;R-HSA-8865774;R-HSA-204008;R-HSA-5694522;R-HSA-8867370;…
R-HSA-388396	GPCR downstream signalling	9	1154	0.103174	0.985598	0.985598	15	247	0.0206108	9606	Homo sapiens	ENSSSCG00000000858;ENSSSCG00000033514;ENSSSCG00000016672;ENSSSCG00000006816;ENSSSCG00000002281;ENSSSCG00000001521;ENSSSCG00000007527;ENSSSCG00000021059;ENSSSCG00000003520	Q13324;P41586;P49356;P20382;O43865;P14138;P60953;P30542;P12872	R-HSA-379044;R-HSA-749448;R-HSA-2530501;R-HSA-749454;R-HSA-749452;R-HSA-380073;R-HSA-379048;R-HSA-8964614;R-HSA-169683;R-HSA-8964634;R-HSA-8964604;R-HSA-749456;R-HSA-744887;R-HSA-744886;R-HSA-8964599
R-HSA-71387	Metabolism of carbohydrates	1	300	0.0268216	0.986373	0.986373	1	236	0.0196929	9606	Homo sapiens	ENSSSCG00000036449	P35575	R-HSA-71825
R-HSA-8953854	Metabolism of RNA	4	675	0.0603487	0.987515	0.987515	16	187	0.0156041	9606	Homo sapiens	ENSSSCG00000008756;ENSSSCG00000007494;ENSSSCG00000006628;ENSSSCG00000006062	O43143;P55036;Q05048;P63104	R-HSA-72160;R-HSA-8849157;R-HSA-72130;R-HSA-450466;R-HSA-72231;R-HSA-72139;R-HSA-72143;R-HSA-72180;R-HSA-77591;R-HSA-156661;R-HSA-77590;R-HSA-77593;R-HSA-77592;R-HSA-450620;R-HSA-72124;R-HSA-72127
R-HSA-983168	Antigen processing: Ubiquitination & Proteasome degradation	1	309	0.0276263	0.988042	0.988042	1	9	0.000751001	9606	Homo sapiens	ENSSSCG00000006628	P55036	R-HSA-983150
R-HSA-5663205	Infectious disease	2	463	0.0413947	0.990172	0.990172	5	321	0.0267857	9606	Homo sapiens	ENSSSCG00000028561;ENSSSCG00000006628	P55036;P10747	R-HSA-167633;R-HSA-167637;R-HSA-180603;R-HSA-167630;R-HSA-180573
R-HSA-212436	Generic Transcription Pathway	9	1234	0.110326	0.992926	0.992926	40	810	0.0675901	9606	Homo sapiens	ENSSSCG00000036449;ENSSSCG00000016200;ENSSSCG00000037066;ENSSSCG00000006628;ENSSSCG00000006062;ENSSSCG00000007727;ENSSSCG00000017950;ENSSSCG00000001420;ENSSSCG00000012300	Q8WXX7;P55036;Q9BZS1;P04637;Q96KQ7;Q9UGI9;P35575;P63104;P24522	R-HSA-8953418;R-HSA-9614423;R-HSA-8877391;R-HSA-5632732;R-HSA-9623192;R-HSA-8937989;R-HSA-8865546;R-HSA-8877192;R-HSA-5631941;R-HSA-8952408;R-HSA-8939801;R-HSA-9008475;R-HSA-8877396;R-HSA-3239014;R-HSA-3215144;R-HSA-8957265;R-HSA-9009362;R-HSA-8953556;R-HSA-6805755;R-HSA-9006422;R-HSA-8877414;R-HSA-6791109;R-HSA-8877348;R-HSA-8953452;R-HSA-6791235;R-HSA-8877345;R-HSA-9008110;R-HSA-8877421;R-HSA-9…
R-HSA-73857	RNA Polymerase II Transcription	10	1356	0.121234	0.99448	0.99448	42	871	0.0726802	9606	Homo sapiens	ENSSSCG00000036449;ENSSSCG00000016200;ENSSSCG00000037066;ENSSSCG00000007494;ENSSSCG00000006628;ENSSSCG00000006062;ENSSSCG00000007727;ENSSSCG00000017950;ENSSSCG00000001420;ENSSSCG00000012300	Q8WXX7;P55036;Q9BZS1;P04637;Q96KQ7;Q9UGI9;P35575;Q05048;P63104;P24522	R-HSA-8953418;R-HSA-9614423;R-HSA-8877391;R-HSA-5632732;R-HSA-9623192;R-HSA-8937989;R-HSA-8865546;R-HSA-8877192;R-HSA-5631941;R-HSA-8952408;R-HSA-8939801;R-HSA-9008475;R-HSA-8877396;R-HSA-3239014;R-HSA-77592;R-HSA-3215144;R-HSA-8957265;R-HSA-9009362;R-HSA-8953556;R-HSA-6805755;R-HSA-9006422;R-HSA-8877414;R-HSA-6791109;R-HSA-8877348;R-HSA-8953452;R-HSA-6791235;R-HSA-8877345;R-HSA-9008110;R-HSA-887…
R-HSA-69278	Cell Cycle, Mitotic	2	515	0.0460438	0.994973	0.994973	24	322	0.0268692	9606	Homo sapiens	ENSSSCG00000033655;ENSSSCG00000006628	Q13885;P55036	R-HSA-375302;R-HSA-2467809;R-HSA-8852354;R-HSA-2467811;R-HSA-174058;R-HSA-1638803;R-HSA-174255;R-HSA-8852298;R-HSA-8854071;R-HSA-75825;R-HSA-2484822;R-HSA-187574;R-HSA-68948;R-HSA-8852306;R-HSA-174202;R-HSA-69016;R-HSA-174203;R-HSA-380316;R-HSA-2468287;R-HSA-8854044;R-HSA-174105;R-HSA-1638821;R-HSA-188191;R-HSA-8852280
R-HSA-418555	G alpha (s) signalling events	2	577	0.0515869	0.997774	0.997774	3	18	0.001502	9606	Homo sapiens	ENSSSCG00000033514;ENSSSCG00000016672	Q13324;P41586	R-HSA-379044;R-HSA-744887;R-HSA-744886
R-HSA-392499	Metabolism of proteins	16	2012	0.179884	0.997844	0.997844	75	873	0.0728471	9606	Homo sapiens	ENSSSCG00000008303;ENSSSCG00000004154;ENSSSCG00000008963;ENSSSCG00000033655;ENSSSCG00000033514;ENSSSCG00000031650;ENSSSCG00000013118;ENSSSCG00000005382;ENSSSCG00000010308;ENSSSCG00000039885;ENSSSCG00000011862;ENSSSCG00000039779;ENSSSCG00000006628;ENSSSCG00000006859;ENSSSCG00000027256;ENSSSCG00000009565	Q13324;Q13885;Q96BP2;P55036;P21580;O95406;Q12974;Q9H2P9;P36897;P15514;Q9H3R2;Q9NX20;Q99832;Q99217;P05060;Q14393	R-HSA-163843;R-HSA-688136;R-HSA-5694418;R-HSA-8869506;R-HSA-5368279;R-HSA-913675;R-HSA-5694417;R-HSA-5690845;R-HSA-8956184;R-HSA-5689539;R-HSA-5665871;R-HSA-5690827;R-HSA-5694409;R-HSA-5690870;R-HSA-8867370;R-HSA-5419261;R-HSA-390453;R-HSA-5694439;R-HSA-8955706;R-HSA-5694446;R-HSA-8870461;R-HSA-5694445;R-HSA-390459;R-HSA-8870457;R-HSA-5690856;R-HSA-8866105;R-HSA-5694441;R-HSA-6814119;R-HSA-538984…
R-HSA-1266738	Developmental Biology	6	1076	0.0962003	0.998319	0.998319	26	510	0.0425567	9606	Homo sapiens	ENSSSCG00000033655;ENSSSCG00000017948;ENSSSCG00000006628;ENSSSCG00000003459;ENSSSCG00000003520;ENSSSCG00000016027	Q13885;P08217;P06756;P55036;Q15768;P60953	R-HSA-3928633;R-HSA-3928632;R-HSA-3928639;R-HSA-8849857;R-HSA-445071;R-HSA-3928625;R-HSA-3928631;R-HSA-445077;R-HSA-374686;R-HSA-3928614;R-HSA-3928601;R-HSA-418850;R-HSA-3928595;R-HSA-8934819;R-HSA-376117;R-HSA-448951;R-HSA-376119;R-HSA-428533;R-HSA-449200;R-HSA-9011313;R-HSA-448958;R-HSA-3928641;R-HSA-3928640;R-HSA-448957;R-HSA-418874;R-HSA-3928580
R-HSA-74160	Gene expression (Transcription)	10	1498	0.133929	0.99855	0.99855	45	981	0.0818591	9606	Homo sapiens	ENSSSCG00000036449;ENSSSCG00000016200;ENSSSCG00000037066;ENSSSCG00000007494;ENSSSCG00000006628;ENSSSCG00000006062;ENSSSCG00000007727;ENSSSCG00000017950;ENSSSCG00000001420;ENSSSCG00000012300	Q8WXX7;P55036;Q9BZS1;P04637;Q96KQ7;Q9UGI9;P35575;Q05048;P63104;P24522	R-HSA-8953418;R-HSA-9614423;R-HSA-8877391;R-HSA-5632732;R-HSA-73739;R-HSA-427404;R-HSA-9623192;R-HSA-8937989;R-HSA-8865546;R-HSA-427336;R-HSA-8877192;R-HSA-5631941;R-HSA-8952408;R-HSA-8939801;R-HSA-9008475;R-HSA-8877396;R-HSA-3239014;R-HSA-77592;R-HSA-3215144;R-HSA-8957265;R-HSA-9009362;R-HSA-8953556;R-HSA-6805755;R-HSA-9006422;R-HSA-8877414;R-HSA-6791109;R-HSA-8877348;R-HSA-8953452;R-HSA-6791235…
R-HSA-382551	Transport of small molecules	2	731	0.0653554	0.999723	0.999723	2	436	0.0363818	9606	Homo sapiens	ENSSSCG00000006628;ENSSSCG00000006390	P31415;P55036	R-HSA-2855020;R-HSA-8866553
R-HSA-162582	Signal Transduction	22	2805	0.250782	0.999793	0.999793	182	2286	0.190754	9606	Homo sapiens	ENSSSCG00000004154;ENSSSCG00000008963;ENSSSCG00000033655;ENSSSCG00000038806;ENSSSCG00000011877;ENSSSCG00000033514;ENSSSCG00000008515;ENSSSCG00000005382;ENSSSCG00000002281;ENSSSCG00000006062;ENSSSCG00000013775;ENSSSCG00000016027;ENSSSCG00000000858;ENSSSCG00000016200;ENSSSCG00000017497;ENSSSCG00000016672;ENSSSCG00000006816;ENSSSCG00000006628;ENSSSCG00000001521;ENSSSCG00000007527;ENSSSCG00000021059;…	Q13324;Q13885;Q9Y316;P06756;P49356;P55036;P48960;P21580;P20382;P04626;P36897;Q9UGI9;O43865;P15514;P42081;P14138;P30530;P30542;P12872;P41586;P63104;P60953	R-HSA-177922;R-HSA-178178;R-HSA-177923;R-HSA-8848005;R-HSA-6785636;R-HSA-2160931;R-HSA-177926;R-HSA-2160932;R-HSA-177927;R-HSA-177924;R-HSA-177925;R-HSA-380930;R-HSA-2160935;R-HSA-5666129;R-HSA-177930;R-HSA-3769393;R-HSA-183051;R-HSA-3769392;R-HSA-75016;R-HSA-177934;R-HSA-177935;R-HSA-183055;R-HSA-177933;R-HSA-178189;R-HSA-177938;R-HSA-183058;R-HSA-380949;R-HSA-177939;R-HSA-4608855;R-HSA-177936;R…
R-HSA-1430728	Metabolism	13	2135	0.190881	0.999957	0.999957	22	1982	0.165387	9606	Homo sapiens	ENSSSCG00000032213;ENSSSCG00000030123;ENSSSCG00000036449;ENSSSCG00000026044;ENSSSCG00000036168;ENSSSCG00000035686;ENSSSCG00000011653;ENSSSCG00000017227;ENSSSCG00000006816;ENSSSCG00000006628;ENSSSCG00000007306;ENSSSCG00000006634;ENSSSCG00000002374	O95674;P36957;P07108;P55036;P22570;O43865;P35575;P37268;O75390;Q99829;P05166;Q6P589;Q86YH6	R-HSA-353125;R-HSA-8874470;R-HSA-191402;R-HSA-3065959;R-HSA-2993447;R-HSA-1483165;R-HSA-193065;R-HSA-2162253;R-HSA-191405;R-HSA-193101;R-HSA-71825;R-HSA-169683;R-HSA-8848246;R-HSA-1655850;R-HSA-3323111;R-HSA-71031;R-HSA-2395517;R-HSA-6792572;R-HSA-2395512;R-HSA-193054;R-HSA-70975;R-HSA-5333678

## Sheet: Dataset 1.9
dataset 1.9. Molecular pathways identified in the EPS-induced transcriptome of IPEC-1 cells by Reactome server
Pathway identifier	Pathway name	#Entities found	#Entities total	Entities ratio	Entities pValue	Entities FDR	#Reactions found	#Reactions total	Reactions ratio	Species identifier	Species name	Submitted entities found	Mapped entities	Found reaction identifiers
R-HSA-5578775	Ion homeostasis	2	54	0.00482789	0.013878	0.188599	3	15	0.00125167	9606	Homo sapiens	ENSSSCG00000006816;ENSSSCG00000006390	P31415;O43865	R-HSA-169683;R-HSA-5226904;R-HSA-2855020
R-HSA-187024	NGF-independant TRKA activation	1	5	0.000447027	0.0164076	0.188599	2	4	0.000333778	9606	Homo sapiens	ENSSSCG00000016672	P41586	R-HSA-9612996;R-HSA-187678
R-HSA-71032	Propionyl-CoA catabolism	1	5	0.000447027	0.0164076	0.188599	1	3	0.000250334	9606	Homo sapiens	ENSSSCG00000011653	P05166	R-HSA-71031
R-HSA-1306955	GRB7 events in ERBB2 signaling	1	6	0.000536433	0.0196576	0.188599	1	1	8.34446e-05	9606	Homo sapiens	ENSSSCG00000017497	P04626	R-HSA-1306953
R-HSA-8939256	RUNX1 regulates transcription of genes involved in WNT signaling	1	6	0.000536433	0.0196576	0.188599	2	4	0.000333778	9606	Homo sapiens	ENSSSCG00000012300	Q9BZS1	R-HSA-8877879;R-HSA-8877884
R-HSA-187015	Activation of TRKA receptors	1	7	0.000625838	0.0228971	0.188599	2	8	0.000667557	9606	Homo sapiens	ENSSSCG00000016672	P41586	R-HSA-9612996;R-HSA-187678
R-HSA-3371599	Defective HLCS causes multiple carboxylase deficiency	1	7	0.000625838	0.0228971	0.188599	1	4	0.000333778	9606	Homo sapiens	ENSSSCG00000011653	P05166	R-HSA-9035990
R-HSA-5358493	Synthesis of diphthamide-EEF2	1	8	0.000715244	0.0261261	0.188599	1	4	0.000333778	9606	Homo sapiens	ENSSSCG00000006859	Q9H2P9	R-HSA-5358484
R-HSA-1483148	Synthesis of PG	1	8	0.000715244	0.0261261	0.188599	1	4	0.000333778	9606	Homo sapiens	ENSSSCG00000030123	O95674	R-HSA-1483165
R-HSA-3323169	Defects in biotin (Btn) metabolism	1	8	0.000715244	0.0261261	0.188599	1	6	0.000500668	9606	Homo sapiens	ENSSSCG00000011653	P05166	R-HSA-9035990
R-HSA-2142789	Ubiquinol biosynthesis	1	8	0.000715244	0.0261261	0.188599	1	7	0.000584112	9606	Homo sapiens	ENSSSCG00000036168	Q86YH6	R-HSA-2162253
R-HSA-390450	Folding of actin by CCT/TriC	1	10	0.000894055	0.0325532	0.188599	2	2	0.000166889	9606	Homo sapiens	ENSSSCG00000008303	Q99832	R-HSA-390453;R-HSA-390459
R-HSA-8877330	RUNX1 and FOXP3 control the development of regulatory T lymphocytes (Tregs)	1	10	0.000894055	0.0325532	0.188599	12	20	0.00166889	9606	Homo sapiens	ENSSSCG00000012300	Q9BZS1	R-HSA-8877414;R-HSA-8877493;R-HSA-8877396;R-HSA-8877348;R-HSA-8877490;R-HSA-8877345;R-HSA-8877391;R-HSA-8877421;R-HSA-8865546;R-HSA-8877369;R-HSA-9006422;R-HSA-8877192
R-HSA-2219530	Constitutive Signaling by Aberrant PI3K in Cancer	2	86	0.00768887	0.0329572	0.188599	1	2	0.000166889	9606	Homo sapiens	ENSSSCG00000011877;ENSSSCG00000017497	P04626;P42081	R-HSA-2400009
R-HSA-196780	Biotin transport and metabolism	1	11	0.00098346	0.0357512	0.188599	3	12	0.00100134	9606	Homo sapiens	ENSSSCG00000011653	P05166	R-HSA-3323111;R-HSA-3065959;R-HSA-2993447
R-HSA-5607763	CLEC7A (Dectin-1) induces NFAT activation	1	11	0.00098346	0.0357512	0.188599	1	6	0.000500668	9606	Homo sapiens	ENSSSCG00000006816	O43865	R-HSA-169683
R-HSA-5602498	MyD88 deficiency (TLR2/4)	1	12	0.00107287	0.0389389	0.188599	2	2	0.000166889	9606	Homo sapiens	ENSSSCG00000005503	O00206	R-HSA-5602383;R-HSA-5602606
R-HSA-389359	CD28 dependent Vav1 pathway	1	12	0.00107287	0.0389389	0.188599	5	6	0.000500668	9606	Homo sapiens	ENSSSCG00000011877	P42081	R-HSA-389348;R-HSA-389350;R-HSA-388814;R-HSA-389352;R-HSA-389354
R-HSA-166058	MyD88:MAL(TIRAP) cascade initiated on plasma membrane	2	96	0.00858292	0.0402349	0.188599	19	64	0.00534045	9606	Homo sapiens	ENSSSCG00000030957;ENSSSCG00000005503	O00206;P19838	R-HSA-166082;R-HSA-2201316;R-HSA-166119;R-HSA-166091;R-HSA-2201322;R-HSA-5684250;R-HSA-166286;R-HSA-937059;R-HSA-5684248;R-HSA-166284;R-HSA-937022;R-HSA-2559414;R-HSA-2262775;R-HSA-166362;R-HSA-937079;R-HSA-166363;R-HSA-166072;R-HSA-2262777;R-HSA-5684267
R-HSA-168188	Toll Like Receptor TLR6:TLR2 Cascade	2	96	0.00858292	0.0402349	0.188599	19	66	0.00550734	9606	Homo sapiens	ENSSSCG00000030957;ENSSSCG00000005503	O00206;P19838	R-HSA-166082;R-HSA-2201316;R-HSA-166119;R-HSA-166091;R-HSA-2201322;R-HSA-5684250;R-HSA-166286;R-HSA-937059;R-HSA-5684248;R-HSA-166284;R-HSA-937022;R-HSA-2559414;R-HSA-2262775;R-HSA-166362;R-HSA-937079;R-HSA-166363;R-HSA-166072;R-HSA-2262777;R-HSA-5684267
R-HSA-5603041	IRAK4 deficiency (TLR2/4)	1	13	0.00116227	0.0421164	0.188599	2	2	0.000166889	9606	Homo sapiens	ENSSSCG00000005503	O00206	R-HSA-5602353;R-HSA-5602672
R-HSA-168179	Toll Like Receptor TLR1:TLR2 Cascade	2	99	0.00885114	0.0425271	0.188599	19	66	0.00550734	9606	Homo sapiens	ENSSSCG00000030957;ENSSSCG00000005503	O00206;P19838	R-HSA-166082;R-HSA-2201316;R-HSA-166119;R-HSA-166091;R-HSA-2201322;R-HSA-5684250;R-HSA-166286;R-HSA-937059;R-HSA-5684248;R-HSA-166284;R-HSA-937022;R-HSA-2559414;R-HSA-2262775;R-HSA-166362;R-HSA-937079;R-HSA-166363;R-HSA-166072;R-HSA-2262777;R-HSA-5684267
R-HSA-181438	Toll Like Receptor 2 (TLR2) Cascade	2	99	0.00885114	0.0425271	0.188599	19	68	0.00567423	9606	Homo sapiens	ENSSSCG00000030957;ENSSSCG00000005503	O00206;P19838	R-HSA-166082;R-HSA-2201316;R-HSA-166119;R-HSA-166091;R-HSA-2201322;R-HSA-5684250;R-HSA-166286;R-HSA-937059;R-HSA-5684248;R-HSA-166284;R-HSA-937022;R-HSA-2559414;R-HSA-2262775;R-HSA-166362;R-HSA-937079;R-HSA-166363;R-HSA-166072;R-HSA-2262777;R-HSA-5684267
R-HSA-877312	Regulation of IFNG signaling	1	14	0.00125168	0.0452837	0.188599	2	4	0.000333778	9606	Homo sapiens	ENSSSCG00000004156	P15260	R-HSA-877308;R-HSA-877269
R-HSA-1358803	Downregulation of ERBB2:ERBB3 signaling	1	14	0.00125168	0.0452837	0.188599	2	8	0.000667557	9606	Homo sapiens	ENSSSCG00000017497	P04626	R-HSA-1358798;R-HSA-1358792
R-HSA-8847993	ERBB2 Activates PTK6 Signaling	1	16	0.00143049	0.0515877	0.188599	2	2	0.000166889	9606	Homo sapiens	ENSSSCG00000017497	P04626	R-HSA-8848005;R-HSA-8847995
R-HSA-5684264	MAP3K8 (TPL2)-dependent MAPK1/3 activation	1	16	0.00143049	0.0515877	0.188599	3	8	0.000667557	9606	Homo sapiens	ENSSSCG00000030957	P19838	R-HSA-5684250;R-HSA-5684267;R-HSA-5684248
R-HSA-2219528	PI3K/AKT Signaling in Cancer	2	113	0.0101028	0.0538446	0.188599	1	21	0.00175234	9606	Homo sapiens	ENSSSCG00000011877;ENSSSCG00000017497	P04626;P42081	R-HSA-2400009
R-HSA-6811558	PI5P, PP2A and IER3 Regulate PI3K/AKT Signaling	2	115	0.0102816	0.0555407	0.188599	1	7	0.000584112	9606	Homo sapiens	ENSSSCG00000011877;ENSSSCG00000017497	P04626;P42081	R-HSA-2316434
R-HSA-6785631	ERBB2 Regulates Cell Motility	1	18	0.0016093	0.0578511	0.188599	2	2	0.000166889	9606	Homo sapiens	ENSSSCG00000017497	P04626	R-HSA-6785636;R-HSA-6785648
R-HSA-1963642	PI3K events in ERBB2 signaling	1	18	0.0016093	0.0578511	0.188599	2	7	0.000584112	9606	Homo sapiens	ENSSSCG00000017497	P04626	R-HSA-1250462;R-HSA-1250189
R-HSA-77595	Processing of Intronless Pre-mRNAs	1	19	0.0016987	0.0609678	0.188599	4	5	0.000417223	9606	Homo sapiens	ENSSSCG00000007494	Q05048	R-HSA-77591;R-HSA-77590;R-HSA-77593;R-HSA-77592
R-HSA-5686938	Regulation of TLR by endogenous ligand	1	19	0.0016987	0.0609678	0.188599	6	12	0.00100134	9606	Homo sapiens	ENSSSCG00000005503	O00206	R-HSA-6805943;R-HSA-8870678;R-HSA-5432849;R-HSA-8869667;R-HSA-5432852;R-HSA-5432825
R-HSA-6804760	Regulation of TP53 Activity through Methylation	1	19	0.0016987	0.0609678	0.188599	1	12	0.00100134	9606	Homo sapiens	ENSSSCG00000001420	Q96KQ7	R-HSA-6805755
R-HSA-8978934	Metabolism of cofactors	1	19	0.0016987	0.0609678	0.188599	1	19	0.00158545	9606	Homo sapiens	ENSSSCG00000036168	Q86YH6	R-HSA-2162253
R-HSA-199418	Negative regulation of the PI3K/AKT network	2	122	0.0109075	0.0616236	0.188599	1	10	0.000834446	9606	Homo sapiens	ENSSSCG00000011877;ENSSSCG00000017497	P04626;P42081	R-HSA-2316434
R-HSA-422085	Synthesis, secretion, and deacylation of Ghrelin	1	20	0.00178811	0.0640744	0.188599	1	8	0.000667557	9606	Homo sapiens	ENSSSCG00000033514	Q13324	R-HSA-422088
R-HSA-5218921	VEGFR2 mediated cell proliferation	1	20	0.00178811	0.0640744	0.188599	1	12	0.00100134	9606	Homo sapiens	ENSSSCG00000006816	O43865	R-HSA-169683
R-HSA-389513	CTLA4 inhibitory signaling	1	21	0.00187751	0.067171	0.188599	3	5	0.000417223	9606	Homo sapiens	ENSSSCG00000011877	P42081	R-HSA-388833;R-HSA-388829;R-HSA-388809
R-HSA-166016	Toll Like Receptor 4 (TLR4) Cascade	2	129	0.0115333	0.0679247	0.188599	21	95	0.00792724	9606	Homo sapiens	ENSSSCG00000030957;ENSSSCG00000005503	O00206;P19838	R-HSA-166082;R-HSA-2201316;R-HSA-166119;R-HSA-166091;R-HSA-2201322;R-HSA-5684250;R-HSA-2201293;R-HSA-166286;R-HSA-937059;R-HSA-5684248;R-HSA-166284;R-HSA-937022;R-HSA-2559414;R-HSA-2262775;R-HSA-166362;R-HSA-937079;R-HSA-166363;R-HSA-166072;R-HSA-166041;R-HSA-2262777;R-HSA-5684267
R-HSA-1483206	Glycerophospholipid biosynthesis	2	129	0.0115333	0.0679247	0.188599	2	125	0.0104306	9606	Homo sapiens	ENSSSCG00000030123;ENSSSCG00000007306	O95674;Q99829	R-HSA-1483165;R-HSA-5333678
R-HSA-389357	CD28 dependent PI3K/Akt signaling	1	22	0.00196692	0.0702576	0.188599	2	9	0.000751001	9606	Homo sapiens	ENSSSCG00000011877	P42081	R-HSA-389158;R-HSA-388832
R-HSA-3296482	Defects in vitamin and cofactor metabolism	1	22	0.00196692	0.0702576	0.188599	1	22	0.00183578	9606	Homo sapiens	ENSSSCG00000011653	P05166	R-HSA-9035990
R-HSA-449836	Other interleukin signaling	1	24	0.00214573	0.0764011	0.188599	7	17	0.00141856	9606	Homo sapiens	ENSSSCG00000040629	Q6ZMJ4	R-HSA-8981657;R-HSA-9009485;R-HSA-9009488;R-HSA-9009554;R-HSA-6787820;R-HSA-448632;R-HSA-9009558
R-HSA-5576891	Cardiac conduction	2	140	0.0125168	0.0782374	0.188599	3	26	0.00216956	9606	Homo sapiens	ENSSSCG00000006816;ENSSSCG00000006390	P31415;O43865	R-HSA-169683;R-HSA-5226904;R-HSA-2855020
R-HSA-389960	Formation of tubulin folding intermediates by CCT/TriC	1	26	0.00232454	0.082505	0.188599	2	2	0.000166889	9606	Homo sapiens	ENSSSCG00000008303	Q99832	R-HSA-389954;R-HSA-389961
R-HSA-9006925	Intracellular signaling by second messengers	3	315	0.0281627	0.0855374	0.188599	2	113	0.00942924	9606	Homo sapiens	ENSSSCG00000011877;ENSSSCG00000017497;ENSSSCG00000006816	P04626;O43865;P42081	R-HSA-169683;R-HSA-2316434
R-HSA-5260271	Diseases of Immune System	1	27	0.00241395	0.0855423	0.188599	4	15	0.00125167	9606	Homo sapiens	ENSSSCG00000005503	O00206	R-HSA-5602353;R-HSA-5602672;R-HSA-5602383;R-HSA-5602606
R-HSA-5602358	Diseases associated with the TLR signaling cascade	1	27	0.00241395	0.0855423	0.188599	4	15	0.00125167	9606	Homo sapiens	ENSSSCG00000005503	O00206	R-HSA-5602353;R-HSA-5602672;R-HSA-5602383;R-HSA-5602606
R-HSA-1250196	SHC1 events in ERBB2 signaling	1	28	0.00250335	0.0885697	0.188599	4	6	0.000500668	9606	Homo sapiens	ENSSSCG00000017497	P04626	R-HSA-1250195;R-HSA-1250486;R-HSA-1963578;R-HSA-1250463
R-HSA-389957	Prefoldin mediated transfer of substrate to CCT/TriC	1	28	0.00250335	0.0885697	0.188599	1	2	0.000166889	9606	Homo sapiens	ENSSSCG00000008303	Q99832	R-HSA-389970
R-HSA-75067	Processing of Capped Intronless Pre-mRNA	1	28	0.00250335	0.0885697	0.188599	4	10	0.000834446	9606	Homo sapiens	ENSSSCG00000007494	Q05048	R-HSA-77591;R-HSA-77590;R-HSA-77593;R-HSA-77592
R-HSA-168898	Toll-like Receptor Cascades	2	156	0.0139473	0.0940495	0.188599	27	182	0.0151869	9606	Homo sapiens	ENSSSCG00000030957;ENSSSCG00000005503	O00206;P19838	R-HSA-166082;R-HSA-5432849;R-HSA-2201316;R-HSA-5432852;R-HSA-166091;R-HSA-2201322;R-HSA-5684250;R-HSA-166286;R-HSA-5684248;R-HSA-166284;R-HSA-6805943;R-HSA-2559414;R-HSA-8870678;R-HSA-2262775;R-HSA-166362;R-HSA-166363;R-HSA-166041;R-HSA-2262777;R-HSA-8869667;R-HSA-166119;R-HSA-5432825;R-HSA-2201293;R-HSA-937059;R-HSA-937022;R-HSA-937079;R-HSA-166072;R-HSA-5684267
R-HSA-8863795	Downregulation of ERBB2 signaling	1	32	0.00286097	0.100582	0.188599	4	14	0.00116822	9606	Homo sapiens	ENSSSCG00000017497	P04626	R-HSA-1963563;R-HSA-1358798;R-HSA-8863804;R-HSA-1358792
R-HSA-389958	Cooperation of Prefoldin and TriC/CCT in actin and tubulin folding	1	33	0.00295038	0.103561	0.188599	5	6	0.000500668	9606	Homo sapiens	ENSSSCG00000008303	Q99832	R-HSA-390453;R-HSA-389970;R-HSA-389954;R-HSA-389961;R-HSA-390459
R-HSA-389356	CD28 co-stimulation	1	33	0.00295038	0.103561	0.188599	10	19	0.00158545	9606	Homo sapiens	ENSSSCG00000011877	P42081	R-HSA-389381;R-HSA-389348;R-HSA-389158;R-HSA-389350;R-HSA-388832;R-HSA-388831;R-HSA-388814;R-HSA-388808;R-HSA-389352;R-HSA-389354
R-HSA-2514859	Inactivation, recovery and regulation of the phototransduction cascade	1	33	0.00295038	0.103561	0.188599	1	19	0.00158545	9606	Homo sapiens	ENSSSCG00000002281	P49356	R-HSA-2530501
R-HSA-420092	Glucagon-type ligand receptors	1	34	0.00303979	0.106531	0.188599	1	8	0.000667557	9606	Homo sapiens	ENSSSCG00000016672	P41586	R-HSA-420131
R-HSA-8953750	Transcriptional Regulation by E2F6	1	34	0.00303979	0.106531	0.188599	4	33	0.00275367	9606	Homo sapiens	ENSSSCG00000001420	Q96KQ7	R-HSA-8953418;R-HSA-8953452;R-HSA-9007283;R-HSA-8953556
R-HSA-2514856	The phototransduction cascade	1	34	0.00303979	0.106531	0.188599	1	27	0.002253	9606	Homo sapiens	ENSSSCG00000002281	P49356	R-HSA-2530501
R-HSA-77289	Mitochondrial Fatty Acid Beta-Oxidation	1	38	0.00339741	0.118313	0.188599	1	47	0.0039219	9606	Homo sapiens	ENSSSCG00000011653	P05166	R-HSA-71031
R-HSA-72163	mRNA Splicing - Major Pathway	2	180	0.016093	0.119309	0.188599	8	9	0.000751001	9606	Homo sapiens	ENSSSCG00000008756;ENSSSCG00000007494	O43143;Q05048	R-HSA-72160;R-HSA-72130;R-HSA-72231;R-HSA-156661;R-HSA-72139;R-HSA-72124;R-HSA-72143;R-HSA-72127
R-HSA-390471	Association of TriC/CCT with target proteins during biosynthesis	1	39	0.00348681	0.121235	0.188599	2	2	0.000166889	9606	Homo sapiens	ENSSSCG00000008303	Q99832	R-HSA-390470;R-HSA-391266
R-HSA-163841	Gamma carboxylation, hypusine formation and arylsulfatase activation	1	39	0.00348681	0.121235	0.188599	1	39	0.00325434	9606	Homo sapiens	ENSSSCG00000006859	Q9H2P9	R-HSA-5358484
R-HSA-1489509	DAG and IP3 signaling	1	40	0.00357622	0.124147	0.188599	1	27	0.002253	9606	Homo sapiens	ENSSSCG00000006816	O43865	R-HSA-169683
R-HSA-72172	mRNA Splicing	2	188	0.0168082	0.128078	0.188599	8	14	0.00116822	9606	Homo sapiens	ENSSSCG00000008756;ENSSSCG00000007494	O43143;Q05048	R-HSA-72160;R-HSA-72130;R-HSA-72231;R-HSA-156661;R-HSA-72139;R-HSA-72124;R-HSA-72143;R-HSA-72127
R-HSA-6814122	Cooperation of PDCL (PhLP1) and TRiC/CCT in G-protein beta folding	1	42	0.00375503	0.129944	0.188599	8	11	0.000917891	9606	Homo sapiens	ENSSSCG00000008303	Q99832	R-HSA-6814119;R-HSA-8850534;R-HSA-8850529;R-HSA-8850527;R-HSA-6814124;R-HSA-8850539;R-HSA-6814121;R-HSA-6814120
R-HSA-196854	Metabolism of vitamins and cofactors	2	192	0.0171658	0.13252	0.188599	4	185	0.0154372	9606	Homo sapiens	ENSSSCG00000036168;ENSSSCG00000011653	P05166;Q86YH6	R-HSA-3323111;R-HSA-3065959;R-HSA-2993447;R-HSA-2162253
R-HSA-427389	ERCC6 (CSB) and EHMT2 (G9a) positively regulate rRNA expression	1	45	0.00402325	0.138569	0.188599	2	4	0.000333778	9606	Homo sapiens	ENSSSCG00000001420	Q96KQ7	R-HSA-427404;R-HSA-427336
R-HSA-6783783	Interleukin-10 signaling	1	45	0.00402325	0.138569	0.188599	1	15	0.00125167	9606	Homo sapiens	ENSSSCG00000011877	P42081	R-HSA-8937656
R-HSA-73762	RNA Polymerase I Transcription Initiation	1	47	0.00420206	0.144273	0.188599	1	6	0.000500668	9606	Homo sapiens	ENSSSCG00000001420	Q96KQ7	R-HSA-73739
R-HSA-3214841	PKMTs methylate histone lysines	1	47	0.00420206	0.144273	0.188599	2	22	0.00183578	9606	Homo sapiens	ENSSSCG00000001420	Q96KQ7	R-HSA-5634750;R-HSA-5634729
R-HSA-418594	G alpha (i) signalling events	3	407	0.036388	0.150773	0.188599	5	154	0.0128505	9606	Homo sapiens	ENSSSCG00000000858;ENSSSCG00000006816;ENSSSCG00000002281	P49356;P20382;O43865	R-HSA-169683;R-HSA-2530501;R-HSA-749454;R-HSA-749456;R-HSA-380073
R-HSA-397014	Muscle contraction	2	209	0.0186857	0.151784	0.188599	3	41	0.00342123	9606	Homo sapiens	ENSSSCG00000006816;ENSSSCG00000006390	P31415;O43865	R-HSA-169683;R-HSA-5226904;R-HSA-2855020
R-HSA-1483257	Phospholipid metabolism	2	212	0.018954	0.155242	0.188599	2	205	0.0171061	9606	Homo sapiens	ENSSSCG00000030123;ENSSSCG00000007306	O95674;Q99829	R-HSA-1483165;R-HSA-5333678
R-HSA-112043	PLC beta mediated events	1	52	0.00464908	0.158372	0.188599	1	31	0.00258678	9606	Homo sapiens	ENSSSCG00000006816	O43865	R-HSA-169683
R-HSA-112040	G-protein mediated events	1	53	0.00473849	0.161165	0.188599	1	40	0.00333778	9606	Homo sapiens	ENSSSCG00000006816	O43865	R-HSA-169683
R-HSA-1227986	Signaling by ERBB2	1	56	0.00500671	0.169488	0.188599	16	43	0.00358812	9606	Homo sapiens	ENSSSCG00000017497	P04626	R-HSA-1250195;R-HSA-8848005;R-HSA-1963582;R-HSA-6785636;R-HSA-1250486;R-HSA-1963578;R-HSA-1250463;R-HSA-1250462;R-HSA-1963563;R-HSA-6785648;R-HSA-1358798;R-HSA-1306953;R-HSA-8863804;R-HSA-1358792;R-HSA-8847995;R-HSA-1250189
R-HSA-72187	mRNA 3'-end processing	1	57	0.00509611	0.172245	0.188599	2	3	0.000250334	9606	Homo sapiens	ENSSSCG00000007494	Q05048	R-HSA-8849157;R-HSA-72180
R-HSA-9006927	Signaling by Non-Receptor Tyrosine Kinases	1	58	0.00518552	0.174993	0.188599	2	53	0.00442256	9606	Homo sapiens	ENSSSCG00000017497	P04626	R-HSA-8848005;R-HSA-8847995
R-HSA-8848021	Signaling by PTK6	1	58	0.00518552	0.174993	0.188599	2	53	0.00442256	9606	Homo sapiens	ENSSSCG00000017497	P04626	R-HSA-8848005;R-HSA-8847995
R-HSA-5693565	Recruitment and ATM-mediated phosphorylation of repair and signaling proteins at DNA double strand breaks	1	59	0.00527492	0.177732	0.188599	2	35	0.00292056	9606	Homo sapiens	ENSSSCG00000034864	O96017	R-HSA-5683735;R-HSA-69891
R-HSA-5693606	DNA Double Strand Break Response	1	60	0.00536433	0.180462	0.188599	2	43	0.00358812	9606	Homo sapiens	ENSSSCG00000034864	O96017	R-HSA-5683735;R-HSA-69891
R-HSA-450294	MAP kinase activation	1	63	0.00563254	0.188599	0.188599	3	32	0.00267023	9606	Homo sapiens	ENSSSCG00000030957	P19838	R-HSA-5684250;R-HSA-5684267;R-HSA-5684248
R-HSA-449147	Signaling by Interleukins	3	456	0.0407689	0.190628	0.190628	11	490	0.0408879	9606	Homo sapiens	ENSSSCG00000011877;ENSSSCG00000030957;ENSSSCG00000040629	P19838;Q6ZMJ4;P42081	R-HSA-8937656;R-HSA-8981657;R-HSA-9009485;R-HSA-9009488;R-HSA-9009554;R-HSA-6787820;R-HSA-5684250;R-HSA-5684267;R-HSA-448632;R-HSA-5684248;R-HSA-9009558
R-HSA-72203	Processing of Capped Intron-Containing Pre-mRNA	2	245	0.0219043	0.194194	0.194194	10	32	0.00267023	9606	Homo sapiens	ENSSSCG00000008756;ENSSSCG00000007494	O43143;Q05048	R-HSA-72160;R-HSA-8849157;R-HSA-72130;R-HSA-72180;R-HSA-72231;R-HSA-156661;R-HSA-72139;R-HSA-72124;R-HSA-72143;R-HSA-72127
R-HSA-73856	RNA Polymerase II Transcription Termination	1	66	0.00590076	0.196658	0.196658	2	4	0.000333778	9606	Homo sapiens	ENSSSCG00000007494	Q05048	R-HSA-72180;R-HSA-77592
R-HSA-1280215	Cytokine Signaling in Immune system	5	954	0.0852928	0.204664	0.204664	18	699	0.0583278	9606	Homo sapiens	ENSSSCG00000011877;ENSSSCG00000017497;ENSSSCG00000030957;ENSSSCG00000040629;ENSSSCG00000004156	P19838;P04626;P15260;Q6ZMJ4;P42081	R-HSA-9009485;R-HSA-873924;R-HSA-873926;R-HSA-6787820;R-HSA-5684250;R-HSA-5684248;R-HSA-8937656;R-HSA-8981657;R-HSA-877308;R-HSA-873919;R-HSA-5672965;R-HSA-873918;R-HSA-877269;R-HSA-9009488;R-HSA-9009554;R-HSA-5684267;R-HSA-448632;R-HSA-9009558
R-HSA-448424	Interleukin-17 signaling	1	71	0.00634779	0.209917	0.209917	3	35	0.00292056	9606	Homo sapiens	ENSSSCG00000030957	P19838	R-HSA-5684250;R-HSA-5684267;R-HSA-5684248
R-HSA-9006934	Signaling by Receptor Tyrosine Kinases	3	490	0.0438087	0.219778	0.219778	19	654	0.0545728	9606	Homo sapiens	ENSSSCG00000017497;ENSSSCG00000016672;ENSSSCG00000006816	P41586;P04626;O43865	R-HSA-1250195;R-HSA-8848005;R-HSA-1963582;R-HSA-6785636;R-HSA-1250486;R-HSA-1963578;R-HSA-1250463;R-HSA-1250462;R-HSA-169683;R-HSA-9612996;R-HSA-1963563;R-HSA-6785648;R-HSA-1358798;R-HSA-1306953;R-HSA-8863804;R-HSA-187678;R-HSA-1358792;R-HSA-8847995;R-HSA-1250189
R-HSA-5250913	Positive epigenetic regulation of rRNA expression	1	75	0.00670541	0.22037	0.22037	2	7	0.000584112	9606	Homo sapiens	ENSSSCG00000001420	Q96KQ7	R-HSA-427404;R-HSA-427336
R-HSA-69473	G2/M DNA damage checkpoint	1	78	0.00697363	0.228121	0.228121	2	12	0.00100134	9606	Homo sapiens	ENSSSCG00000034864	O96017	R-HSA-5683735;R-HSA-69891
R-HSA-2559582	Senescence-Associated Secretory Phenotype (SASP)	1	79	0.00706303	0.230689	0.230689	6	22	0.00183578	9606	Homo sapiens	ENSSSCG00000001420	Q96KQ7	R-HSA-3790137;R-HSA-3788745;R-HSA-3788748;R-HSA-3790130;R-HSA-3788725;R-HSA-3788724
R-HSA-73854	RNA Polymerase I Promoter Clearance	1	79	0.00706303	0.230689	0.230689	1	10	0.000834446	9606	Homo sapiens	ENSSSCG00000001420	Q96KQ7	R-HSA-73739
R-HSA-422356	Regulation of insulin secretion	1	79	0.00706303	0.230689	0.230689	1	34	0.00283712	9606	Homo sapiens	ENSSSCG00000006816	O43865	R-HSA-169683
R-HSA-1257604	PIP3 activates AKT signaling	2	276	0.0246759	0.231859	0.231859	1	86	0.00717623	9606	Homo sapiens	ENSSSCG00000011877;ENSSSCG00000017497	P04626;P42081	R-HSA-2316434
R-HSA-73864	RNA Polymerase I Transcription	1	80	0.00715244	0.233247	0.233247	1	14	0.00116822	9606	Homo sapiens	ENSSSCG00000001420	Q96KQ7	R-HSA-73739
R-HSA-187037	Signaling by NTRK1 (TRKA)	1	82	0.00733125	0.23834	0.23834	2	65	0.0054239	9606	Homo sapiens	ENSSSCG00000016672	P41586	R-HSA-9612996;R-HSA-187678
R-HSA-975871	MyD88 cascade initiated on plasma membrane	1	85	0.00759946	0.245918	0.245918	3	58	0.00483979	9606	Homo sapiens	ENSSSCG00000030957	P19838	R-HSA-5684250;R-HSA-5684267;R-HSA-5684248
R-HSA-168142	Toll Like Receptor 10 (TLR10) Cascade	1	85	0.00759946	0.245918	0.245918	3	59	0.00492323	9606	Homo sapiens	ENSSSCG00000030957	P19838	R-HSA-5684250;R-HSA-5684267;R-HSA-5684248
R-HSA-168176	Toll Like Receptor 5 (TLR5) Cascade	1	85	0.00759946	0.245918	0.245918	3	59	0.00492323	9606	Homo sapiens	ENSSSCG00000030957	P19838	R-HSA-5684250;R-HSA-5684267;R-HSA-5684248
R-HSA-388841	Costimulation by the CD28 family	1	88	0.00786768	0.253422	0.253422	13	34	0.00283712	9606	Homo sapiens	ENSSSCG00000011877	P42081	R-HSA-389381;R-HSA-389348;R-HSA-389158;R-HSA-389350;R-HSA-388833;R-HSA-388832;R-HSA-388814;R-HSA-388809;R-HSA-388808;R-HSA-389352;R-HSA-389354;R-HSA-388829;R-HSA-388831
R-HSA-111885	Opioid Signalling	1	89	0.00795709	0.255907	0.255907	1	58	0.00483979	9606	Homo sapiens	ENSSSCG00000006816	O43865	R-HSA-169683
R-HSA-2980736	Peptide hormone metabolism	1	89	0.00795709	0.255907	0.255907	1	62	0.00517356	9606	Homo sapiens	ENSSSCG00000033514	Q13324	R-HSA-422088
R-HSA-975138	TRAF6 mediated induction of NFkB and MAP kinases upon TLR7/8 or 9 activation	1	90	0.00804649	0.258385	0.258385	3	48	0.00400534	9606	Homo sapiens	ENSSSCG00000030957	P19838	R-HSA-5684250;R-HSA-5684267;R-HSA-5684248
R-HSA-975155	MyD88 dependent cascade initiated on endosome	1	91	0.0081359	0.260854	0.260854	3	63	0.00525701	9606	Homo sapiens	ENSSSCG00000030957	P19838	R-HSA-5684250;R-HSA-5684267;R-HSA-5684248
R-HSA-168181	Toll Like Receptor 7/8 (TLR7/8) Cascade	1	91	0.0081359	0.260854	0.260854	3	64	0.00534045	9606	Homo sapiens	ENSSSCG00000030957	P19838	R-HSA-5684250;R-HSA-5684267;R-HSA-5684248
R-HSA-168164	Toll Like Receptor 3 (TLR3) Cascade	1	93	0.00831471	0.265768	0.265768	3	61	0.00509012	9606	Homo sapiens	ENSSSCG00000030957	P19838	R-HSA-5684250;R-HSA-5684267;R-HSA-5684248
R-HSA-168138	Toll Like Receptor 9 (TLR9) Cascade	1	95	0.00849352	0.270651	0.270651	3	67	0.00559079	9606	Homo sapiens	ENSSSCG00000030957	P19838	R-HSA-5684250;R-HSA-5684267;R-HSA-5684248
R-HSA-983695	Antigen activates B Cell Receptor (BCR) leading to generation of second messengers	1	95	0.00849352	0.270651	0.270651	1	25	0.00208611	9606	Homo sapiens	ENSSSCG00000006816	O43865	R-HSA-169683
R-HSA-390466	Chaperonin-mediated protein folding	1	96	0.00858292	0.27308	0.27308	15	19	0.00158545	9606	Homo sapiens	ENSSSCG00000008303	Q99832	R-HSA-6814119;R-HSA-8850534;R-HSA-390470;R-HSA-8850529;R-HSA-391266;R-HSA-389954;R-HSA-6814124;R-HSA-8850539;R-HSA-389961;R-HSA-6814121;R-HSA-6814120;R-HSA-390453;R-HSA-389970;R-HSA-8850527;R-HSA-390459
R-HSA-937061	TRIF(TICAM1)-mediated TLR4 signaling	1	97	0.00867233	0.275502	0.275502	3	58	0.00483979	9606	Homo sapiens	ENSSSCG00000030957	P19838	R-HSA-5684250;R-HSA-5684267;R-HSA-5684248
R-HSA-166166	MyD88-independent TLR4 cascade	1	97	0.00867233	0.275502	0.275502	3	60	0.00500668	9606	Homo sapiens	ENSSSCG00000030957	P19838	R-HSA-5684250;R-HSA-5684267;R-HSA-5684248
R-HSA-373080	Class B/2 (Secretin family receptors)	1	97	0.00867233	0.275502	0.275502	1	20	0.00166889	9606	Homo sapiens	ENSSSCG00000016672	P41586	R-HSA-420131
R-HSA-5607764	CLEC7A (Dectin-1) signaling	1	98	0.00876173	0.277915	0.277915	1	45	0.00375501	9606	Homo sapiens	ENSSSCG00000006816	O43865	R-HSA-169683
R-HSA-4420097	VEGFA-VEGFR2 Pathway	1	98	0.00876173	0.277915	0.277915	1	77	0.00642523	9606	Homo sapiens	ENSSSCG00000006816	O43865	R-HSA-169683
R-HSA-2187338	Visual phototransduction	1	100	0.00894055	0.282719	0.282719	1	82	0.00684246	9606	Homo sapiens	ENSSSCG00000002281	P49356	R-HSA-2530501
R-HSA-391251	Protein folding	1	102	0.00911936	0.287492	0.287492	15	28	0.00233645	9606	Homo sapiens	ENSSSCG00000008303	Q99832	R-HSA-6814119;R-HSA-8850534;R-HSA-390470;R-HSA-8850529;R-HSA-391266;R-HSA-389954;R-HSA-6814124;R-HSA-8850539;R-HSA-389961;R-HSA-6814121;R-HSA-6814120;R-HSA-390453;R-HSA-389970;R-HSA-8850527;R-HSA-390459
R-HSA-9020702	Interleukin-1 signaling	1	102	0.00911936	0.287492	0.287492	3	46	0.00383845	9606	Homo sapiens	ENSSSCG00000030957	P19838	R-HSA-5684250;R-HSA-5684267;R-HSA-5684248
R-HSA-5668914	Diseases of metabolism	1	104	0.00929817	0.292234	0.292234	1	114	0.00951268	9606	Homo sapiens	ENSSSCG00000011653	P05166	R-HSA-9035990
R-HSA-166520	Signaling by NTRKs	1	106	0.00947698	0.296945	0.296945	2	127	0.0105975	9606	Homo sapiens	ENSSSCG00000016672	P41586	R-HSA-9612996;R-HSA-187678
R-HSA-2672351	Stimuli-sensing channels	1	107	0.00956638	0.299289	0.299289	1	25	0.00208611	9606	Homo sapiens	ENSSSCG00000006390	P31415	R-HSA-2855020
R-HSA-194138	Signaling by VEGF	1	107	0.00956638	0.299289	0.299289	1	83	0.0069259	9606	Homo sapiens	ENSSSCG00000006816	O43865	R-HSA-169683
R-HSA-163685	Integration of energy metabolism	1	109	0.00974519	0.303955	0.303955	1	62	0.00517356	9606	Homo sapiens	ENSSSCG00000006816	O43865	R-HSA-169683
R-HSA-2029485	Role of phospholipids in phagocytosis	1	114	0.0101922	0.315487	0.315487	1	12	0.00100134	9606	Homo sapiens	ENSSSCG00000006816	O43865	R-HSA-169683
R-HSA-2871809	FCERI mediated Ca+2 mobilization	1	117	0.0104604	0.322316	0.322316	1	11	0.000917891	9606	Homo sapiens	ENSSSCG00000006816	O43865	R-HSA-169683
R-HSA-212165	Epigenetic regulation of gene expression	1	117	0.0104604	0.322316	0.322316	2	33	0.00275367	9606	Homo sapiens	ENSSSCG00000001420	Q96KQ7	R-HSA-427404;R-HSA-427336
R-HSA-388396	GPCR downstream signalling	5	1154	0.103174	0.333357	0.333357	11	247	0.0206108	9606	Homo sapiens	ENSSSCG00000000858;ENSSSCG00000033514;ENSSSCG00000016672;ENSSSCG00000006816;ENSSSCG00000002281	Q13324;P41586;P49356;P20382;O43865	R-HSA-379044;R-HSA-169683;R-HSA-749448;R-HSA-2530501;R-HSA-749454;R-HSA-749452;R-HSA-749456;R-HSA-744887;R-HSA-380073;R-HSA-744886;R-HSA-379048
R-HSA-196849	Metabolism of water-soluble vitamins and cofactors	1	126	0.0112651	0.34241	0.34241	3	134	0.0111816	9606	Homo sapiens	ENSSSCG00000011653	P05166	R-HSA-3323111;R-HSA-3065959;R-HSA-2993447
R-HSA-6809371	Formation of the cornified envelope	1	129	0.0115333	0.348978	0.348978	2	27	0.002253	9606	Homo sapiens	ENSSSCG00000003459	P08217	R-HSA-8849857;R-HSA-8934819
R-HSA-446652	Interleukin-1 family signaling	1	141	0.0126062	0.374618	0.374618	3	79	0.00659212	9606	Homo sapiens	ENSSSCG00000030957	P19838	R-HSA-5684250;R-HSA-5684267;R-HSA-5684248
R-HSA-5663202	Diseases of signal transduction	2	393	0.0351363	0.37508	0.37508	1	283	0.0236148	9606	Homo sapiens	ENSSSCG00000011877;ENSSSCG00000017497	P04626;P42081	R-HSA-2400009
R-HSA-1280218	Adaptive Immune System	4	944	0.0843987	0.381345	0.381345	16	260	0.0216956	9606	Homo sapiens	ENSSSCG00000011877;ENSSSCG00000011925;ENSSSCG00000006816;ENSSSCG00000005503	O00206;O43865;P42081;Q8TD46	R-HSA-389381;R-HSA-389348;R-HSA-389158;R-HSA-389350;R-HSA-388833;R-HSA-388832;R-HSA-388814;R-HSA-388809;R-HSA-388808;R-HSA-389352;R-HSA-389354;R-HSA-8863895;R-HSA-169683;R-HSA-199154;R-HSA-388829;R-HSA-388831
R-HSA-372790	Signaling by GPCR	5	1226	0.109611	0.382459	0.382459	13	426	0.0355474	9606	Homo sapiens	ENSSSCG00000000858;ENSSSCG00000033514;ENSSSCG00000016672;ENSSSCG00000006816;ENSSSCG00000002281	Q13324;P41586;P49356;P20382;O43865	R-HSA-379044;R-HSA-749448;R-HSA-2530501;R-HSA-420131;R-HSA-749454;R-HSA-749452;R-HSA-380073;R-HSA-379048;R-HSA-169683;R-HSA-947673;R-HSA-749456;R-HSA-744887;R-HSA-744886
R-HSA-168256	Immune System	9	2373	0.212159	0.383183	0.383183	59	1561	0.130257	9606	Homo sapiens	ENSSSCG00000011877;ENSSSCG00000017497;ENSSSCG00000011925;ENSSSCG00000006816;ENSSSCG00000030957;ENSSSCG00000040629;ENSSSCG00000005503;ENSSSCG00000007306;ENSSSCG00000004156	O00206;P19838;P04626;P15260;Q99829;Q6ZMJ4;O43865;P42081;Q8TD46	R-HSA-389381;R-HSA-6787820;R-HSA-166286;R-HSA-166284;R-HSA-8981657;R-HSA-8863895;R-HSA-2559414;R-HSA-8870678;R-HSA-9009554;R-HSA-166041;R-HSA-9009558;R-HSA-389158;R-HSA-8869667;R-HSA-5432825;R-HSA-8937656;R-HSA-937022;R-HSA-873919;R-HSA-873918;R-HSA-166072;R-HSA-166082;R-HSA-5432849;R-HSA-9009485;R-HSA-2201316;R-HSA-5432852;R-HSA-873924;R-HSA-166091;R-HSA-388814;R-HSA-873926;R-HSA-2201322;R-HSA-3…
R-HSA-5693532	DNA Double-Strand Break Repair	1	148	0.013232	0.389118	0.389118	2	106	0.00884513	9606	Homo sapiens	ENSSSCG00000034864	O96017	R-HSA-5683735;R-HSA-69891
R-HSA-69481	G2/M Checkpoints	1	151	0.0135002	0.395232	0.395232	2	24	0.00200267	9606	Homo sapiens	ENSSSCG00000034864	O96017	R-HSA-5683735;R-HSA-69891
R-HSA-1236974	ER-Phagosome pathway	1	153	0.013679	0.399275	0.399275	1	10	0.000834446	9606	Homo sapiens	ENSSSCG00000005503	O00206	R-HSA-8863895
R-HSA-5633007	Regulation of TP53 Activity	1	160	0.0143049	0.413218	0.413218	1	98	0.00817757	9606	Homo sapiens	ENSSSCG00000001420	Q96KQ7	R-HSA-6805755
R-HSA-2559583	Cellular Senescence	1	164	0.0146625	0.421044	0.421044	6	89	0.00742657	9606	Homo sapiens	ENSSSCG00000001420	Q96KQ7	R-HSA-3790137;R-HSA-3788745;R-HSA-3788748;R-HSA-3790130;R-HSA-3788725;R-HSA-3788724
R-HSA-1236975	Antigen processing-Cross presentation	1	169	0.0151095	0.430684	0.430684	1	22	0.00183578	9606	Homo sapiens	ENSSSCG00000005503	O00206	R-HSA-8863895
R-HSA-877300	Interferon gamma signaling	1	172	0.0153777	0.436392	0.436392	6	15	0.00125167	9606	Homo sapiens	ENSSSCG00000004156	P15260	R-HSA-877308;R-HSA-873919;R-HSA-873918;R-HSA-877269;R-HSA-873924;R-HSA-873926
R-HSA-5621481	C-type lectin receptors (CLRs)	1	174	0.0155565	0.440167	0.440167	1	68	0.00567423	9606	Homo sapiens	ENSSSCG00000006816	O43865	R-HSA-169683
R-HSA-2029480	Fcgamma receptor (FCGR) dependent phagocytosis	1	175	0.015646	0.442045	0.442045	1	42	0.00350467	9606	Homo sapiens	ENSSSCG00000006816	O43865	R-HSA-169683
R-HSA-983705	Signaling by the B Cell Receptor (BCR)	1	176	0.0157354	0.443917	0.443917	1	43	0.00358812	9606	Homo sapiens	ENSSSCG00000006816	O43865	R-HSA-169683
R-HSA-8978868	Fatty acid metabolism	1	179	0.0160036	0.449496	0.449496	1	189	0.015771	9606	Homo sapiens	ENSSSCG00000011653	P05166	R-HSA-71031
R-HSA-556833	Metabolism of lipids	3	748	0.0668753	0.453812	0.453812	3	814	0.0679239	9606	Homo sapiens	ENSSSCG00000030123;ENSSSCG00000007306;ENSSSCG00000011653	O95674;Q99829;P05166	R-HSA-71031;R-HSA-1483165;R-HSA-5333678
R-HSA-983712	Ion channel transport	1	184	0.0164506	0.458674	0.458674	1	40	0.00333778	9606	Homo sapiens	ENSSSCG00000006390	P31415	R-HSA-2855020
R-HSA-500792	GPCR ligand binding	2	470	0.0420206	0.46424	0.46424	2	179	0.0149366	9606	Homo sapiens	ENSSSCG00000000858;ENSSSCG00000016672	P41586;P20382	R-HSA-420131;R-HSA-947673
R-HSA-375276	Peptide ligand-binding receptors	1	198	0.0177023	0.483588	0.483588	1	76	0.00634179	9606	Homo sapiens	ENSSSCG00000000858	P20382	R-HSA-947673
R-HSA-8878171	Transcriptional regulation by RUNX1	1	208	0.0185963	0.500697	0.500697	14	132	0.0110147	9606	Homo sapiens	ENSSSCG00000012300	Q9BZS1	R-HSA-8877414;R-HSA-8877348;R-HSA-8877345;R-HSA-8877391;R-HSA-8877421;R-HSA-8865546;R-HSA-8877192;R-HSA-8877879;R-HSA-8877493;R-HSA-8877396;R-HSA-8877490;R-HSA-8877884;R-HSA-8877369;R-HSA-9006422
R-HSA-6805567	Keratinization	1	217	0.019401	0.515623	0.515623	2	34	0.00283712	9606	Homo sapiens	ENSSSCG00000003459	P08217	R-HSA-8849857;R-HSA-8934819
R-HSA-2454202	Fc epsilon receptor (FCERI) signaling	1	218	0.0194904	0.517254	0.517254	1	63	0.00525701	9606	Homo sapiens	ENSSSCG00000006816	O43865	R-HSA-169683
R-HSA-416476	G alpha (q) signalling events	1	220	0.0196692	0.520501	0.520501	3	35	0.00292056	9606	Homo sapiens	ENSSSCG00000000858	P20382	R-HSA-749448;R-HSA-749452;R-HSA-379048
R-HSA-4839726	Chromatin organization	1	240	0.0214573	0.551821	0.551821	2	84	0.00700935	9606	Homo sapiens	ENSSSCG00000001420	Q96KQ7	R-HSA-5634750;R-HSA-5634729
R-HSA-3247509	Chromatin modifying enzymes	1	240	0.0214573	0.551821	0.551821	2	84	0.00700935	9606	Homo sapiens	ENSSSCG00000001420	Q96KQ7	R-HSA-5634750;R-HSA-5634729
R-HSA-1643685	Disease	4	1173	0.104873	0.552643	0.552643	6	947	0.079022	9606	Homo sapiens	ENSSSCG00000011877;ENSSSCG00000017497;ENSSSCG00000005503;ENSSSCG00000011653	O00206;P04626;P42081;P05166	R-HSA-5602353;R-HSA-5602672;R-HSA-5602383;R-HSA-5602606;R-HSA-2400009;R-HSA-9035990
R-HSA-168249	Innate Immune System	4	1186	0.106035	0.561748	0.561748	29	661	0.0551569	9606	Homo sapiens	ENSSSCG00000006816;ENSSSCG00000030957;ENSSSCG00000005503;ENSSSCG00000007306	O00206;P19838;Q99829;O43865	R-HSA-166082;R-HSA-5432849;R-HSA-2201316;R-HSA-5432852;R-HSA-166091;R-HSA-2201322;R-HSA-5684250;R-HSA-166286;R-HSA-5684248;R-HSA-166284;R-HSA-6805943;R-HSA-169683;R-HSA-2559414;R-HSA-8870678;R-HSA-2262775;R-HSA-166362;R-HSA-166363;R-HSA-166041;R-HSA-2262777;R-HSA-8869667;R-HSA-166119;R-HSA-5432825;R-HSA-2201293;R-HSA-937059;R-HSA-937022;R-HSA-6798739;R-HSA-937079;R-HSA-166072;R-HSA-5684267
R-HSA-418555	G alpha (s) signalling events	2	577	0.0515869	0.575536	0.575536	3	18	0.001502	9606	Homo sapiens	ENSSSCG00000033514;ENSSSCG00000016672	Q13324;P41586	R-HSA-379044;R-HSA-744887;R-HSA-744886
R-HSA-5673001	RAF/MAP kinase cascade	1	260	0.0232454	0.581147	0.581147	1	39	0.00325434	9606	Homo sapiens	ENSSSCG00000017497	P04626	R-HSA-5672965
R-HSA-5684996	MAPK1/MAPK3 signaling	1	267	0.0238713	0.590963	0.590963	1	46	0.00383845	9606	Homo sapiens	ENSSSCG00000017497	P04626	R-HSA-5672965
R-HSA-69620	Cell Cycle Checkpoints	1	274	0.0244971	0.600555	0.600555	2	56	0.0046729	9606	Homo sapiens	ENSSSCG00000034864	O96017	R-HSA-5683735;R-HSA-69891
R-HSA-9607240	FLT3 Signaling	1	278	0.0248547	0.605938	0.605938	1	61	0.00509012	9606	Homo sapiens	ENSSSCG00000017497	P04626	R-HSA-5672965
R-HSA-913531	Interferon Signaling	1	289	0.0258382	0.620378	0.620378	6	66	0.00550734	9606	Homo sapiens	ENSSSCG00000004156	P15260	R-HSA-877308;R-HSA-873919;R-HSA-873918;R-HSA-877269;R-HSA-873924;R-HSA-873926
R-HSA-198933	Immunoregulatory interactions between a Lymphoid and a non-Lymphoid cell	1	297	0.0265534	0.630556	0.630556	1	43	0.00358812	9606	Homo sapiens	ENSSSCG00000011925	Q8TD46	R-HSA-199154
R-HSA-5683057	MAPK family signaling cascades	1	306	0.0273581	0.641689	0.641689	1	86	0.00717623	9606	Homo sapiens	ENSSSCG00000017497	P04626	R-HSA-5672965
R-HSA-73894	DNA Repair	1	312	0.0278945	0.648928	0.648928	2	325	0.0271195	9606	Homo sapiens	ENSSSCG00000034864	O96017	R-HSA-5683735;R-HSA-69891
R-HSA-8953854	Metabolism of RNA	2	675	0.0603487	0.662549	0.662549	14	187	0.0156041	9606	Homo sapiens	ENSSSCG00000008756;ENSSSCG00000007494	O43143;Q05048	R-HSA-72160;R-HSA-8849157;R-HSA-72130;R-HSA-72231;R-HSA-72139;R-HSA-72143;R-HSA-72180;R-HSA-77591;R-HSA-156661;R-HSA-77590;R-HSA-77593;R-HSA-77592;R-HSA-72124;R-HSA-72127
R-HSA-373076	Class A/1 (Rhodopsin-like receptors)	1	333	0.029772	0.673164	0.673164	1	152	0.0126836	9606	Homo sapiens	ENSSSCG00000000858	P20382	R-HSA-947673
R-HSA-3700989	Transcriptional Regulation by TP53	1	367	0.0328118	0.708991	0.708991	1	258	0.0215287	9606	Homo sapiens	ENSSSCG00000001420	Q96KQ7	R-HSA-6805755
R-HSA-983169	Class I MHC mediated antigen processing & presentation	1	441	0.0394278	0.774259	0.774259	1	47	0.0039219	9606	Homo sapiens	ENSSSCG00000005503	O00206	R-HSA-8863895
R-HSA-2262752	Cellular responses to stress	1	459	0.0410371	0.787838	0.787838	6	194	0.0161883	9606	Homo sapiens	ENSSSCG00000001420	Q96KQ7	R-HSA-3790137;R-HSA-3788745;R-HSA-3788748;R-HSA-3790130;R-HSA-3788725;R-HSA-3788724
R-HSA-8953897	Cellular responses to external stimuli	1	473	0.0422888	0.797847	0.797847	6	225	0.018775	9606	Homo sapiens	ENSSSCG00000001420	Q96KQ7	R-HSA-3790137;R-HSA-3788745;R-HSA-3788748;R-HSA-3790130;R-HSA-3788725;R-HSA-3788724
R-HSA-6798695	Neutrophil degranulation	1	480	0.0429146	0.802678	0.802678	1	10	0.000834446	9606	Homo sapiens	ENSSSCG00000007306	Q99829	R-HSA-6798739
R-HSA-73857	RNA Polymerase II Transcription	3	1356	0.121234	0.842596	0.842596	21	871	0.0726802	9606	Homo sapiens	ENSSSCG00000007494;ENSSSCG00000001420;ENSSSCG00000012300	Q9BZS1;Q96KQ7;Q05048	R-HSA-8877414;R-HSA-8953418;R-HSA-8877348;R-HSA-8953452;R-HSA-8877345;R-HSA-8877391;R-HSA-8877421;R-HSA-8865546;R-HSA-8877192;R-HSA-8877879;R-HSA-8877493;R-HSA-8877396;R-HSA-72180;R-HSA-8877490;R-HSA-77592;R-HSA-9007283;R-HSA-8877884;R-HSA-8953556;R-HSA-6805755;R-HSA-8877369;R-HSA-9006422
R-HSA-162582	Signal Transduction	7	2805	0.250782	0.855285	0.855285	33	2286	0.190754	9606	Homo sapiens	ENSSSCG00000000858;ENSSSCG00000011877;ENSSSCG00000033514;ENSSSCG00000017497;ENSSSCG00000016672;ENSSSCG00000006816;ENSSSCG00000002281	Q13324;P41586;P49356;P20382;P04626;O43865;P42081	R-HSA-1250195;R-HSA-8848005;R-HSA-6785636;R-HSA-749448;R-HSA-749454;R-HSA-749452;R-HSA-1250463;R-HSA-1250462;R-HSA-169683;R-HSA-5672965;R-HSA-9612996;R-HSA-6785648;R-HSA-947673;R-HSA-1358798;R-HSA-1306953;R-HSA-749456;R-HSA-187678;R-HSA-1358792;R-HSA-1250189;R-HSA-379044;R-HSA-1963582;R-HSA-2530501;R-HSA-420131;R-HSA-1250486;R-HSA-1963578;R-HSA-380073;R-HSA-379048;R-HSA-2316434;R-HSA-1963563;R-HS…
R-HSA-1430728	Metabolism	5	2135	0.190881	0.860458	0.860458	8	1982	0.165387	9606	Homo sapiens	ENSSSCG00000030123;ENSSSCG00000006816;ENSSSCG00000036168;ENSSSCG00000007306;ENSSSCG00000011653	O95674;Q99829;O43865;P05166;Q86YH6	R-HSA-169683;R-HSA-3323111;R-HSA-71031;R-HSA-3065959;R-HSA-2993447;R-HSA-1483165;R-HSA-2162253;R-HSA-5333678
R-HSA-1640170	Cell Cycle	1	622	0.0556102	0.879608	0.879608	2	410	0.0342123	9606	Homo sapiens	ENSSSCG00000034864	O96017	R-HSA-5683735;R-HSA-69891
R-HSA-74160	Gene expression (Transcription)	3	1498	0.133929	0.889209	0.889209	24	981	0.0818591	9606	Homo sapiens	ENSSSCG00000007494;ENSSSCG00000001420;ENSSSCG00000012300	Q9BZS1;Q96KQ7;Q05048	R-HSA-8877414;R-HSA-8953418;R-HSA-8877348;R-HSA-8953452;R-HSA-8877345;R-HSA-8877391;R-HSA-73739;R-HSA-427404;R-HSA-8877421;R-HSA-8865546;R-HSA-427336;R-HSA-8877192;R-HSA-8877879;R-HSA-8877493;R-HSA-8877396;R-HSA-72180;R-HSA-8877490;R-HSA-77592;R-HSA-9007283;R-HSA-8877884;R-HSA-8953556;R-HSA-6805755;R-HSA-8877369;R-HSA-9006422
R-HSA-382551	Transport of small molecules	1	731	0.0653554	0.91798	0.91798	1	436	0.0363818	9606	Homo sapiens	ENSSSCG00000006390	P31415	R-HSA-2855020
R-HSA-212436	Generic Transcription Pathway	2	1234	0.110326	0.926071	0.926071	19	810	0.0675901	9606	Homo sapiens	ENSSSCG00000001420;ENSSSCG00000012300	Q9BZS1;Q96KQ7	R-HSA-8877414;R-HSA-8953418;R-HSA-8877348;R-HSA-8953452;R-HSA-8877345;R-HSA-8877391;R-HSA-8877421;R-HSA-8865546;R-HSA-8877192;R-HSA-8877879;R-HSA-8877493;R-HSA-8877396;R-HSA-8877490;R-HSA-9007283;R-HSA-8877884;R-HSA-8953556;R-HSA-6805755;R-HSA-8877369;R-HSA-9006422
R-HSA-392499	Metabolism of proteins	3	2012	0.179884	0.973219	0.973219	17	873	0.0728471	9606	Homo sapiens	ENSSSCG00000008303;ENSSSCG00000033514;ENSSSCG00000006859	Q99832;Q13324;Q9H2P9	R-HSA-6814119;R-HSA-8850534;R-HSA-390470;R-HSA-5358484;R-HSA-8850529;R-HSA-391266;R-HSA-389954;R-HSA-6814124;R-HSA-8850539;R-HSA-389961;R-HSA-6814121;R-HSA-422088;R-HSA-6814120;R-HSA-390453;R-HSA-389970;R-HSA-8850527;R-HSA-390459
R-HSA-1266738	Developmental Biology	1	1076	0.0962003	0.976304	0.976304	2	510	0.0425567	9606	Homo sapiens	ENSSSCG00000003459	P08217	R-HSA-8849857;R-HSA-8934819
R-HSA-597592	Post-translational protein modification	1	1417	0.126688	0.993343	0.993343	1	512	0.0427236	9606	Homo sapiens	ENSSSCG00000006859	Q9H2P9	R-HSA-5358484

## Sheet: Dataset 1.10
dataset 1.10. Molecular pathways identified in the transcriptome of EPS pre-treated and ETEC challenged IPEC-1 cells by Reactome server
Pathway identifier	Pathway name	#Entities found	#Entities total	Entities ratio	Entities pValue	Entities FDR	#Reactions found	#Reactions total	Reactions ratio	Species identifier	Species name	Submitted entities found	Mapped entities	Found reaction identifiers
R-HSA-5578775	Ion homeostasis	2	54	0.00482789	0.013878	0.188599	3	15	0.00125167	9606	Homo sapiens	ENSSSCG00000006816;ENSSSCG00000006390	P31415;O43865	R-HSA-169683;R-HSA-5226904;R-HSA-2855020
R-HSA-187024	NGF-independant TRKA activation	1	5	0.000447027	0.0164076	0.188599	2	4	0.000333778	9606	Homo sapiens	ENSSSCG00000016672	P41586	R-HSA-9612996;R-HSA-187678
R-HSA-71032	Propionyl-CoA catabolism	1	5	0.000447027	0.0164076	0.188599	1	3	0.000250334	9606	Homo sapiens	ENSSSCG00000011653	P05166	R-HSA-71031
R-HSA-1306955	GRB7 events in ERBB2 signaling	1	6	0.000536433	0.0196576	0.188599	1	1	8.34446e-05	9606	Homo sapiens	ENSSSCG00000017497	P04626	R-HSA-1306953
R-HSA-8939256	RUNX1 regulates transcription of genes involved in WNT signaling	1	6	0.000536433	0.0196576	0.188599	2	4	0.000333778	9606	Homo sapiens	ENSSSCG00000012300	Q9BZS1	R-HSA-8877879;R-HSA-8877884
R-HSA-187015	Activation of TRKA receptors	1	7	0.000625838	0.0228971	0.188599	2	8	0.000667557	9606	Homo sapiens	ENSSSCG00000016672	P41586	R-HSA-9612996;R-HSA-187678
R-HSA-3371599	Defective HLCS causes multiple carboxylase deficiency	1	7	0.000625838	0.0228971	0.188599	1	4	0.000333778	9606	Homo sapiens	ENSSSCG00000011653	P05166	R-HSA-9035990
R-HSA-5358493	Synthesis of diphthamide-EEF2	1	8	0.000715244	0.0261261	0.188599	1	4	0.000333778	9606	Homo sapiens	ENSSSCG00000006859	Q9H2P9	R-HSA-5358484
R-HSA-1483148	Synthesis of PG	1	8	0.000715244	0.0261261	0.188599	1	4	0.000333778	9606	Homo sapiens	ENSSSCG00000030123	O95674	R-HSA-1483165
R-HSA-3323169	Defects in biotin (Btn) metabolism	1	8	0.000715244	0.0261261	0.188599	1	6	0.000500668	9606	Homo sapiens	ENSSSCG00000011653	P05166	R-HSA-9035990
R-HSA-2142789	Ubiquinol biosynthesis	1	8	0.000715244	0.0261261	0.188599	1	7	0.000584112	9606	Homo sapiens	ENSSSCG00000036168	Q86YH6	R-HSA-2162253
R-HSA-390450	Folding of actin by CCT/TriC	1	10	0.000894055	0.0325532	0.188599	2	2	0.000166889	9606	Homo sapiens	ENSSSCG00000008303	Q99832	R-HSA-390453;R-HSA-390459
R-HSA-8877330	RUNX1 and FOXP3 control the development of regulatory T lymphocytes (Tregs)	1	10	0.000894055	0.0325532	0.188599	12	20	0.00166889	9606	Homo sapiens	ENSSSCG00000012300	Q9BZS1	R-HSA-8877414;R-HSA-8877493;R-HSA-8877396;R-HSA-8877348;R-HSA-8877490;R-HSA-8877345;R-HSA-8877391;R-HSA-8877421;R-HSA-8865546;R-HSA-8877369;R-HSA-9006422;R-HSA-8877192
R-HSA-2219530	Constitutive Signaling by Aberrant PI3K in Cancer	2	86	0.00768887	0.0329572	0.188599	1	2	0.000166889	9606	Homo sapiens	ENSSSCG00000011877;ENSSSCG00000017497	P04626;P42081	R-HSA-2400009
R-HSA-196780	Biotin transport and metabolism	1	11	0.00098346	0.0357512	0.188599	3	12	0.00100134	9606	Homo sapiens	ENSSSCG00000011653	P05166	R-HSA-3323111;R-HSA-3065959;R-HSA-2993447
R-HSA-5607763	CLEC7A (Dectin-1) induces NFAT activation	1	11	0.00098346	0.0357512	0.188599	1	6	0.000500668	9606	Homo sapiens	ENSSSCG00000006816	O43865	R-HSA-169683
R-HSA-5602498	MyD88 deficiency (TLR2/4)	1	12	0.00107287	0.0389389	0.188599	2	2	0.000166889	9606	Homo sapiens	ENSSSCG00000005503	O00206	R-HSA-5602383;R-HSA-5602606
R-HSA-389359	CD28 dependent Vav1 pathway	1	12	0.00107287	0.0389389	0.188599	5	6	0.000500668	9606	Homo sapiens	ENSSSCG00000011877	P42081	R-HSA-389348;R-HSA-389350;R-HSA-388814;R-HSA-389352;R-HSA-389354
R-HSA-166058	MyD88:MAL(TIRAP) cascade initiated on plasma membrane	2	96	0.00858292	0.0402349	0.188599	19	64	0.00534045	9606	Homo sapiens	ENSSSCG00000030957;ENSSSCG00000005503	O00206;P19838	R-HSA-166082;R-HSA-2201316;R-HSA-166119;R-HSA-166091;R-HSA-2201322;R-HSA-5684250;R-HSA-166286;R-HSA-937059;R-HSA-5684248;R-HSA-166284;R-HSA-937022;R-HSA-2559414;R-HSA-2262775;R-HSA-166362;R-HSA-937079;R-HSA-166363;R-HSA-166072;R-HSA-2262777;R-HSA-5684267
R-HSA-168188	Toll Like Receptor TLR6:TLR2 Cascade	2	96	0.00858292	0.0402349	0.188599	19	66	0.00550734	9606	Homo sapiens	ENSSSCG00000030957;ENSSSCG00000005503	O00206;P19838	R-HSA-166082;R-HSA-2201316;R-HSA-166119;R-HSA-166091;R-HSA-2201322;R-HSA-5684250;R-HSA-166286;R-HSA-937059;R-HSA-5684248;R-HSA-166284;R-HSA-937022;R-HSA-2559414;R-HSA-2262775;R-HSA-166362;R-HSA-937079;R-HSA-166363;R-HSA-166072;R-HSA-2262777;R-HSA-5684267
R-HSA-5603041	IRAK4 deficiency (TLR2/4)	1	13	0.00116227	0.0421164	0.188599	2	2	0.000166889	9606	Homo sapiens	ENSSSCG00000005503	O00206	R-HSA-5602353;R-HSA-5602672
R-HSA-168179	Toll Like Receptor TLR1:TLR2 Cascade	2	99	0.00885114	0.0425271	0.188599	19	66	0.00550734	9606	Homo sapiens	ENSSSCG00000030957;ENSSSCG00000005503	O00206;P19838	R-HSA-166082;R-HSA-2201316;R-HSA-166119;R-HSA-166091;R-HSA-2201322;R-HSA-5684250;R-HSA-166286;R-HSA-937059;R-HSA-5684248;R-HSA-166284;R-HSA-937022;R-HSA-2559414;R-HSA-2262775;R-HSA-166362;R-HSA-937079;R-HSA-166363;R-HSA-166072;R-HSA-2262777;R-HSA-5684267
R-HSA-181438	Toll Like Receptor 2 (TLR2) Cascade	2	99	0.00885114	0.0425271	0.188599	19	68	0.00567423	9606	Homo sapiens	ENSSSCG00000030957;ENSSSCG00000005503	O00206;P19838	R-HSA-166082;R-HSA-2201316;R-HSA-166119;R-HSA-166091;R-HSA-2201322;R-HSA-5684250;R-HSA-166286;R-HSA-937059;R-HSA-5684248;R-HSA-166284;R-HSA-937022;R-HSA-2559414;R-HSA-2262775;R-HSA-166362;R-HSA-937079;R-HSA-166363;R-HSA-166072;R-HSA-2262777;R-HSA-5684267
R-HSA-877312	Regulation of IFNG signaling	1	14	0.00125168	0.0452837	0.188599	2	4	0.000333778	9606	Homo sapiens	ENSSSCG00000004156	P15260	R-HSA-877308;R-HSA-877269
R-HSA-1358803	Downregulation of ERBB2:ERBB3 signaling	1	14	0.00125168	0.0452837	0.188599	2	8	0.000667557	9606	Homo sapiens	ENSSSCG00000017497	P04626	R-HSA-1358798;R-HSA-1358792
R-HSA-8847993	ERBB2 Activates PTK6 Signaling	1	16	0.00143049	0.0515877	0.188599	2	2	0.000166889	9606	Homo sapiens	ENSSSCG00000017497	P04626	R-HSA-8848005;R-HSA-8847995
R-HSA-5684264	MAP3K8 (TPL2)-dependent MAPK1/3 activation	1	16	0.00143049	0.0515877	0.188599	3	8	0.000667557	9606	Homo sapiens	ENSSSCG00000030957	P19838	R-HSA-5684250;R-HSA-5684267;R-HSA-5684248
R-HSA-2219528	PI3K/AKT Signaling in Cancer	2	113	0.0101028	0.0538446	0.188599	1	21	0.00175234	9606	Homo sapiens	ENSSSCG00000011877;ENSSSCG00000017497	P04626;P42081	R-HSA-2400009
R-HSA-6811558	PI5P, PP2A and IER3 Regulate PI3K/AKT Signaling	2	115	0.0102816	0.0555407	0.188599	1	7	0.000584112	9606	Homo sapiens	ENSSSCG00000011877;ENSSSCG00000017497	P04626;P42081	R-HSA-2316434
R-HSA-6785631	ERBB2 Regulates Cell Motility	1	18	0.0016093	0.0578511	0.188599	2	2	0.000166889	9606	Homo sapiens	ENSSSCG00000017497	P04626	R-HSA-6785636;R-HSA-6785648
R-HSA-1963642	PI3K events in ERBB2 signaling	1	18	0.0016093	0.0578511	0.188599	2	7	0.000584112	9606	Homo sapiens	ENSSSCG00000017497	P04626	R-HSA-1250462;R-HSA-1250189
R-HSA-77595	Processing of Intronless Pre-mRNAs	1	19	0.0016987	0.0609678	0.188599	4	5	0.000417223	9606	Homo sapiens	ENSSSCG00000007494	Q05048	R-HSA-77591;R-HSA-77590;R-HSA-77593;R-HSA-77592
R-HSA-5686938	Regulation of TLR by endogenous ligand	1	19	0.0016987	0.0609678	0.188599	6	12	0.00100134	9606	Homo sapiens	ENSSSCG00000005503	O00206	R-HSA-6805943;R-HSA-8870678;R-HSA-5432849;R-HSA-8869667;R-HSA-5432852;R-HSA-5432825
R-HSA-6804760	Regulation of TP53 Activity through Methylation	1	19	0.0016987	0.0609678	0.188599	1	12	0.00100134	9606	Homo sapiens	ENSSSCG00000001420	Q96KQ7	R-HSA-6805755
R-HSA-8978934	Metabolism of cofactors	1	19	0.0016987	0.0609678	0.188599	1	19	0.00158545	9606	Homo sapiens	ENSSSCG00000036168	Q86YH6	R-HSA-2162253
R-HSA-199418	Negative regulation of the PI3K/AKT network	2	122	0.0109075	0.0616236	0.188599	1	10	0.000834446	9606	Homo sapiens	ENSSSCG00000011877;ENSSSCG00000017497	P04626;P42081	R-HSA-2316434
R-HSA-422085	Synthesis, secretion, and deacylation of Ghrelin	1	20	0.00178811	0.0640744	0.188599	1	8	0.000667557	9606	Homo sapiens	ENSSSCG00000033514	Q13324	R-HSA-422088
R-HSA-5218921	VEGFR2 mediated cell proliferation	1	20	0.00178811	0.0640744	0.188599	1	12	0.00100134	9606	Homo sapiens	ENSSSCG00000006816	O43865	R-HSA-169683
R-HSA-389513	CTLA4 inhibitory signaling	1	21	0.00187751	0.067171	0.188599	3	5	0.000417223	9606	Homo sapiens	ENSSSCG00000011877	P42081	R-HSA-388833;R-HSA-388829;R-HSA-388809
R-HSA-166016	Toll Like Receptor 4 (TLR4) Cascade	2	129	0.0115333	0.0679247	0.188599	21	95	0.00792724	9606	Homo sapiens	ENSSSCG00000030957;ENSSSCG00000005503	O00206;P19838	R-HSA-166082;R-HSA-2201316;R-HSA-166119;R-HSA-166091;R-HSA-2201322;R-HSA-5684250;R-HSA-2201293;R-HSA-166286;R-HSA-937059;R-HSA-5684248;R-HSA-166284;R-HSA-937022;R-HSA-2559414;R-HSA-2262775;R-HSA-166362;R-HSA-937079;R-HSA-166363;R-HSA-166072;R-HSA-166041;R-HSA-2262777;R-HSA-5684267
R-HSA-1483206	Glycerophospholipid biosynthesis	2	129	0.0115333	0.0679247	0.188599	2	125	0.0104306	9606	Homo sapiens	ENSSSCG00000030123;ENSSSCG00000007306	O95674;Q99829	R-HSA-1483165;R-HSA-5333678
R-HSA-389357	CD28 dependent PI3K/Akt signaling	1	22	0.00196692	0.0702576	0.188599	2	9	0.000751001	9606	Homo sapiens	ENSSSCG00000011877	P42081	R-HSA-389158;R-HSA-388832
R-HSA-3296482	Defects in vitamin and cofactor metabolism	1	22	0.00196692	0.0702576	0.188599	1	22	0.00183578	9606	Homo sapiens	ENSSSCG00000011653	P05166	R-HSA-9035990
R-HSA-449836	Other interleukin signaling	1	24	0.00214573	0.0764011	0.188599	7	17	0.00141856	9606	Homo sapiens	ENSSSCG00000040629	Q6ZMJ4	R-HSA-8981657;R-HSA-9009485;R-HSA-9009488;R-HSA-9009554;R-HSA-6787820;R-HSA-448632;R-HSA-9009558
R-HSA-5576891	Cardiac conduction	2	140	0.0125168	0.0782374	0.188599	3	26	0.00216956	9606	Homo sapiens	ENSSSCG00000006816;ENSSSCG00000006390	P31415;O43865	R-HSA-169683;R-HSA-5226904;R-HSA-2855020
R-HSA-389960	Formation of tubulin folding intermediates by CCT/TriC	1	26	0.00232454	0.082505	0.188599	2	2	0.000166889	9606	Homo sapiens	ENSSSCG00000008303	Q99832	R-HSA-389954;R-HSA-389961
R-HSA-9006925	Intracellular signaling by second messengers	3	315	0.0281627	0.0855374	0.188599	2	113	0.00942924	9606	Homo sapiens	ENSSSCG00000011877;ENSSSCG00000017497;ENSSSCG00000006816	P04626;O43865;P42081	R-HSA-169683;R-HSA-2316434
R-HSA-5260271	Diseases of Immune System	1	27	0.00241395	0.0855423	0.188599	4	15	0.00125167	9606	Homo sapiens	ENSSSCG00000005503	O00206	R-HSA-5602353;R-HSA-5602672;R-HSA-5602383;R-HSA-5602606
R-HSA-5602358	Diseases associated with the TLR signaling cascade	1	27	0.00241395	0.0855423	0.188599	4	15	0.00125167	9606	Homo sapiens	ENSSSCG00000005503	O00206	R-HSA-5602353;R-HSA-5602672;R-HSA-5602383;R-HSA-5602606
R-HSA-1250196	SHC1 events in ERBB2 signaling	1	28	0.00250335	0.0885697	0.188599	4	6	0.000500668	9606	Homo sapiens	ENSSSCG00000017497	P04626	R-HSA-1250195;R-HSA-1250486;R-HSA-1963578;R-HSA-1250463
R-HSA-389957	Prefoldin mediated transfer of substrate to CCT/TriC	1	28	0.00250335	0.0885697	0.188599	1	2	0.000166889	9606	Homo sapiens	ENSSSCG00000008303	Q99832	R-HSA-389970
R-HSA-75067	Processing of Capped Intronless Pre-mRNA	1	28	0.00250335	0.0885697	0.188599	4	10	0.000834446	9606	Homo sapiens	ENSSSCG00000007494	Q05048	R-HSA-77591;R-HSA-77590;R-HSA-77593;R-HSA-77592
R-HSA-168898	Toll-like Receptor Cascades	2	156	0.0139473	0.0940495	0.188599	27	182	0.0151869	9606	Homo sapiens	ENSSSCG00000030957;ENSSSCG00000005503	O00206;P19838	R-HSA-166082;R-HSA-5432849;R-HSA-2201316;R-HSA-5432852;R-HSA-166091;R-HSA-2201322;R-HSA-5684250;R-HSA-166286;R-HSA-5684248;R-HSA-166284;R-HSA-6805943;R-HSA-2559414;R-HSA-8870678;R-HSA-2262775;R-HSA-166362;R-HSA-166363;R-HSA-166041;R-HSA-2262777;R-HSA-8869667;R-HSA-166119;R-HSA-5432825;R-HSA-2201293;R-HSA-937059;R-HSA-937022;R-HSA-937079;R-HSA-166072;R-HSA-5684267
R-HSA-8863795	Downregulation of ERBB2 signaling	1	32	0.00286097	0.100582	0.188599	4	14	0.00116822	9606	Homo sapiens	ENSSSCG00000017497	P04626	R-HSA-1963563;R-HSA-1358798;R-HSA-8863804;R-HSA-1358792
R-HSA-389958	Cooperation of Prefoldin and TriC/CCT in actin and tubulin folding	1	33	0.00295038	0.103561	0.188599	5	6	0.000500668	9606	Homo sapiens	ENSSSCG00000008303	Q99832	R-HSA-390453;R-HSA-389970;R-HSA-389954;R-HSA-389961;R-HSA-390459
R-HSA-389356	CD28 co-stimulation	1	33	0.00295038	0.103561	0.188599	10	19	0.00158545	9606	Homo sapiens	ENSSSCG00000011877	P42081	R-HSA-389381;R-HSA-389348;R-HSA-389158;R-HSA-389350;R-HSA-388832;R-HSA-388831;R-HSA-388814;R-HSA-388808;R-HSA-389352;R-HSA-389354
R-HSA-2514859	Inactivation, recovery and regulation of the phototransduction cascade	1	33	0.00295038	0.103561	0.188599	1	19	0.00158545	9606	Homo sapiens	ENSSSCG00000002281	P49356	R-HSA-2530501
R-HSA-420092	Glucagon-type ligand receptors	1	34	0.00303979	0.106531	0.188599	1	8	0.000667557	9606	Homo sapiens	ENSSSCG00000016672	P41586	R-HSA-420131
R-HSA-8953750	Transcriptional Regulation by E2F6	1	34	0.00303979	0.106531	0.188599	4	33	0.00275367	9606	Homo sapiens	ENSSSCG00000001420	Q96KQ7	R-HSA-8953418;R-HSA-8953452;R-HSA-9007283;R-HSA-8953556
R-HSA-2514856	The phototransduction cascade	1	34	0.00303979	0.106531	0.188599	1	27	0.002253	9606	Homo sapiens	ENSSSCG00000002281	P49356	R-HSA-2530501
R-HSA-77289	Mitochondrial Fatty Acid Beta-Oxidation	1	38	0.00339741	0.118313	0.188599	1	47	0.0039219	9606	Homo sapiens	ENSSSCG00000011653	P05166	R-HSA-71031
R-HSA-72163	mRNA Splicing - Major Pathway	2	180	0.016093	0.119309	0.188599	8	9	0.000751001	9606	Homo sapiens	ENSSSCG00000008756;ENSSSCG00000007494	O43143;Q05048	R-HSA-72160;R-HSA-72130;R-HSA-72231;R-HSA-156661;R-HSA-72139;R-HSA-72124;R-HSA-72143;R-HSA-72127
R-HSA-390471	Association of TriC/CCT with target proteins during biosynthesis	1	39	0.00348681	0.121235	0.188599	2	2	0.000166889	9606	Homo sapiens	ENSSSCG00000008303	Q99832	R-HSA-390470;R-HSA-391266
R-HSA-163841	Gamma carboxylation, hypusine formation and arylsulfatase activation	1	39	0.00348681	0.121235	0.188599	1	39	0.00325434	9606	Homo sapiens	ENSSSCG00000006859	Q9H2P9	R-HSA-5358484
R-HSA-1489509	DAG and IP3 signaling	1	40	0.00357622	0.124147	0.188599	1	27	0.002253	9606	Homo sapiens	ENSSSCG00000006816	O43865	R-HSA-169683
R-HSA-72172	mRNA Splicing	2	188	0.0168082	0.128078	0.188599	8	14	0.00116822	9606	Homo sapiens	ENSSSCG00000008756;ENSSSCG00000007494	O43143;Q05048	R-HSA-72160;R-HSA-72130;R-HSA-72231;R-HSA-156661;R-HSA-72139;R-HSA-72124;R-HSA-72143;R-HSA-72127
R-HSA-6814122	Cooperation of PDCL (PhLP1) and TRiC/CCT in G-protein beta folding	1	42	0.00375503	0.129944	0.188599	8	11	0.000917891	9606	Homo sapiens	ENSSSCG00000008303	Q99832	R-HSA-6814119;R-HSA-8850534;R-HSA-8850529;R-HSA-8850527;R-HSA-6814124;R-HSA-8850539;R-HSA-6814121;R-HSA-6814120
R-HSA-196854	Metabolism of vitamins and cofactors	2	192	0.0171658	0.13252	0.188599	4	185	0.0154372	9606	Homo sapiens	ENSSSCG00000036168;ENSSSCG00000011653	P05166;Q86YH6	R-HSA-3323111;R-HSA-3065959;R-HSA-2993447;R-HSA-2162253
R-HSA-427389	ERCC6 (CSB) and EHMT2 (G9a) positively regulate rRNA expression	1	45	0.00402325	0.138569	0.188599	2	4	0.000333778	9606	Homo sapiens	ENSSSCG00000001420	Q96KQ7	R-HSA-427404;R-HSA-427336
R-HSA-6783783	Interleukin-10 signaling	1	45	0.00402325	0.138569	0.188599	1	15	0.00125167	9606	Homo sapiens	ENSSSCG00000011877	P42081	R-HSA-8937656
R-HSA-73762	RNA Polymerase I Transcription Initiation	1	47	0.00420206	0.144273	0.188599	1	6	0.000500668	9606	Homo sapiens	ENSSSCG00000001420	Q96KQ7	R-HSA-73739
R-HSA-3214841	PKMTs methylate histone lysines	1	47	0.00420206	0.144273	0.188599	2	22	0.00183578	9606	Homo sapiens	ENSSSCG00000001420	Q96KQ7	R-HSA-5634750;R-HSA-5634729
R-HSA-418594	G alpha (i) signalling events	3	407	0.036388	0.150773	0.188599	5	154	0.0128505	9606	Homo sapiens	ENSSSCG00000000858;ENSSSCG00000006816;ENSSSCG00000002281	P49356;P20382;O43865	R-HSA-169683;R-HSA-2530501;R-HSA-749454;R-HSA-749456;R-HSA-380073
R-HSA-397014	Muscle contraction	2	209	0.0186857	0.151784	0.188599	3	41	0.00342123	9606	Homo sapiens	ENSSSCG00000006816;ENSSSCG00000006390	P31415;O43865	R-HSA-169683;R-HSA-5226904;R-HSA-2855020
R-HSA-1483257	Phospholipid metabolism	2	212	0.018954	0.155242	0.188599	2	205	0.0171061	9606	Homo sapiens	ENSSSCG00000030123;ENSSSCG00000007306	O95674;Q99829	R-HSA-1483165;R-HSA-5333678
R-HSA-112043	PLC beta mediated events	1	52	0.00464908	0.158372	0.188599	1	31	0.00258678	9606	Homo sapiens	ENSSSCG00000006816	O43865	R-HSA-169683
R-HSA-112040	G-protein mediated events	1	53	0.00473849	0.161165	0.188599	1	40	0.00333778	9606	Homo sapiens	ENSSSCG00000006816	O43865	R-HSA-169683
R-HSA-1227986	Signaling by ERBB2	1	56	0.00500671	0.169488	0.188599	16	43	0.00358812	9606	Homo sapiens	ENSSSCG00000017497	P04626	R-HSA-1250195;R-HSA-8848005;R-HSA-1963582;R-HSA-6785636;R-HSA-1250486;R-HSA-1963578;R-HSA-1250463;R-HSA-1250462;R-HSA-1963563;R-HSA-6785648;R-HSA-1358798;R-HSA-1306953;R-HSA-8863804;R-HSA-1358792;R-HSA-8847995;R-HSA-1250189
R-HSA-72187	mRNA 3'-end processing	1	57	0.00509611	0.172245	0.188599	2	3	0.000250334	9606	Homo sapiens	ENSSSCG00000007494	Q05048	R-HSA-8849157;R-HSA-72180
R-HSA-9006927	Signaling by Non-Receptor Tyrosine Kinases	1	58	0.00518552	0.174993	0.188599	2	53	0.00442256	9606	Homo sapiens	ENSSSCG00000017497	P04626	R-HSA-8848005;R-HSA-8847995
R-HSA-8848021	Signaling by PTK6	1	58	0.00518552	0.174993	0.188599	2	53	0.00442256	9606	Homo sapiens	ENSSSCG00000017497	P04626	R-HSA-8848005;R-HSA-8847995
R-HSA-5693565	Recruitment and ATM-mediated phosphorylation of repair and signaling proteins at DNA double strand breaks	1	59	0.00527492	0.177732	0.188599	2	35	0.00292056	9606	Homo sapiens	ENSSSCG00000034864	O96017	R-HSA-5683735;R-HSA-69891
R-HSA-5693606	DNA Double Strand Break Response	1	60	0.00536433	0.180462	0.188599	2	43	0.00358812	9606	Homo sapiens	ENSSSCG00000034864	O96017	R-HSA-5683735;R-HSA-69891
R-HSA-450294	MAP kinase activation	1	63	0.00563254	0.188599	0.188599	3	32	0.00267023	9606	Homo sapiens	ENSSSCG00000030957	P19838	R-HSA-5684250;R-HSA-5684267;R-HSA-5684248
R-HSA-449147	Signaling by Interleukins	3	456	0.0407689	0.190628	0.190628	11	490	0.0408879	9606	Homo sapiens	ENSSSCG00000011877;ENSSSCG00000030957;ENSSSCG00000040629	P19838;Q6ZMJ4;P42081	R-HSA-8937656;R-HSA-8981657;R-HSA-9009485;R-HSA-9009488;R-HSA-9009554;R-HSA-6787820;R-HSA-5684250;R-HSA-5684267;R-HSA-448632;R-HSA-5684248;R-HSA-9009558
R-HSA-72203	Processing of Capped Intron-Containing Pre-mRNA	2	245	0.0219043	0.194194	0.194194	10	32	0.00267023	9606	Homo sapiens	ENSSSCG00000008756;ENSSSCG00000007494	O43143;Q05048	R-HSA-72160;R-HSA-8849157;R-HSA-72130;R-HSA-72180;R-HSA-72231;R-HSA-156661;R-HSA-72139;R-HSA-72124;R-HSA-72143;R-HSA-72127
R-HSA-73856	RNA Polymerase II Transcription Termination	1	66	0.00590076	0.196658	0.196658	2	4	0.000333778	9606	Homo sapiens	ENSSSCG00000007494	Q05048	R-HSA-72180;R-HSA-77592
R-HSA-1280215	Cytokine Signaling in Immune system	5	954	0.0852928	0.204664	0.204664	18	699	0.0583278	9606	Homo sapiens	ENSSSCG00000011877;ENSSSCG00000017497;ENSSSCG00000030957;ENSSSCG00000040629;ENSSSCG00000004156	P19838;P04626;P15260;Q6ZMJ4;P42081	R-HSA-9009485;R-HSA-873924;R-HSA-873926;R-HSA-6787820;R-HSA-5684250;R-HSA-5684248;R-HSA-8937656;R-HSA-8981657;R-HSA-877308;R-HSA-873919;R-HSA-5672965;R-HSA-873918;R-HSA-877269;R-HSA-9009488;R-HSA-9009554;R-HSA-5684267;R-HSA-448632;R-HSA-9009558
R-HSA-448424	Interleukin-17 signaling	1	71	0.00634779	0.209917	0.209917	3	35	0.00292056	9606	Homo sapiens	ENSSSCG00000030957	P19838	R-HSA-5684250;R-HSA-5684267;R-HSA-5684248
R-HSA-9006934	Signaling by Receptor Tyrosine Kinases	3	490	0.0438087	0.219778	0.219778	19	654	0.0545728	9606	Homo sapiens	ENSSSCG00000017497;ENSSSCG00000016672;ENSSSCG00000006816	P41586;P04626;O43865	R-HSA-1250195;R-HSA-8848005;R-HSA-1963582;R-HSA-6785636;R-HSA-1250486;R-HSA-1963578;R-HSA-1250463;R-HSA-1250462;R-HSA-169683;R-HSA-9612996;R-HSA-1963563;R-HSA-6785648;R-HSA-1358798;R-HSA-1306953;R-HSA-8863804;R-HSA-187678;R-HSA-1358792;R-HSA-8847995;R-HSA-1250189
R-HSA-5250913	Positive epigenetic regulation of rRNA expression	1	75	0.00670541	0.22037	0.22037	2	7	0.000584112	9606	Homo sapiens	ENSSSCG00000001420	Q96KQ7	R-HSA-427404;R-HSA-427336
R-HSA-69473	G2/M DNA damage checkpoint	1	78	0.00697363	0.228121	0.228121	2	12	0.00100134	9606	Homo sapiens	ENSSSCG00000034864	O96017	R-HSA-5683735;R-HSA-69891
R-HSA-2559582	Senescence-Associated Secretory Phenotype (SASP)	1	79	0.00706303	0.230689	0.230689	6	22	0.00183578	9606	Homo sapiens	ENSSSCG00000001420	Q96KQ7	R-HSA-3790137;R-HSA-3788745;R-HSA-3788748;R-HSA-3790130;R-HSA-3788725;R-HSA-3788724
R-HSA-73854	RNA Polymerase I Promoter Clearance	1	79	0.00706303	0.230689	0.230689	1	10	0.000834446	9606	Homo sapiens	ENSSSCG00000001420	Q96KQ7	R-HSA-73739
R-HSA-422356	Regulation of insulin secretion	1	79	0.00706303	0.230689	0.230689	1	34	0.00283712	9606	Homo sapiens	ENSSSCG00000006816	O43865	R-HSA-169683
R-HSA-1257604	PIP3 activates AKT signaling	2	276	0.0246759	0.231859	0.231859	1	86	0.00717623	9606	Homo sapiens	ENSSSCG00000011877;ENSSSCG00000017497	P04626;P42081	R-HSA-2316434
R-HSA-73864	RNA Polymerase I Transcription	1	80	0.00715244	0.233247	0.233247	1	14	0.00116822	9606	Homo sapiens	ENSSSCG00000001420	Q96KQ7	R-HSA-73739
R-HSA-187037	Signaling by NTRK1 (TRKA)	1	82	0.00733125	0.23834	0.23834	2	65	0.0054239	9606	Homo sapiens	ENSSSCG00000016672	P41586	R-HSA-9612996;R-HSA-187678
R-HSA-975871	MyD88 cascade initiated on plasma membrane	1	85	0.00759946	0.245918	0.245918	3	58	0.00483979	9606	Homo sapiens	ENSSSCG00000030957	P19838	R-HSA-5684250;R-HSA-5684267;R-HSA-5684248
R-HSA-168142	Toll Like Receptor 10 (TLR10) Cascade	1	85	0.00759946	0.245918	0.245918	3	59	0.00492323	9606	Homo sapiens	ENSSSCG00000030957	P19838	R-HSA-5684250;R-HSA-5684267;R-HSA-5684248
R-HSA-168176	Toll Like Receptor 5 (TLR5) Cascade	1	85	0.00759946	0.245918	0.245918	3	59	0.00492323	9606	Homo sapiens	ENSSSCG00000030957	P19838	R-HSA-5684250;R-HSA-5684267;R-HSA-5684248
R-HSA-388841	Costimulation by the CD28 family	1	88	0.00786768	0.253422	0.253422	13	34	0.00283712	9606	Homo sapiens	ENSSSCG00000011877	P42081	R-HSA-389381;R-HSA-389348;R-HSA-389158;R-HSA-389350;R-HSA-388833;R-HSA-388832;R-HSA-388814;R-HSA-388809;R-HSA-388808;R-HSA-389352;R-HSA-389354;R-HSA-388829;R-HSA-388831
R-HSA-111885	Opioid Signalling	1	89	0.00795709	0.255907	0.255907	1	58	0.00483979	9606	Homo sapiens	ENSSSCG00000006816	O43865	R-HSA-169683
R-HSA-2980736	Peptide hormone metabolism	1	89	0.00795709	0.255907	0.255907	1	62	0.00517356	9606	Homo sapiens	ENSSSCG00000033514	Q13324	R-HSA-422088
R-HSA-975138	TRAF6 mediated induction of NFkB and MAP kinases upon TLR7/8 or 9 activation	1	90	0.00804649	0.258385	0.258385	3	48	0.00400534	9606	Homo sapiens	ENSSSCG00000030957	P19838	R-HSA-5684250;R-HSA-5684267;R-HSA-5684248
R-HSA-975155	MyD88 dependent cascade initiated on endosome	1	91	0.0081359	0.260854	0.260854	3	63	0.00525701	9606	Homo sapiens	ENSSSCG00000030957	P19838	R-HSA-5684250;R-HSA-5684267;R-HSA-5684248
R-HSA-168181	Toll Like Receptor 7/8 (TLR7/8) Cascade	1	91	0.0081359	0.260854	0.260854	3	64	0.00534045	9606	Homo sapiens	ENSSSCG00000030957	P19838	R-HSA-5684250;R-HSA-5684267;R-HSA-5684248
R-HSA-168164	Toll Like Receptor 3 (TLR3) Cascade	1	93	0.00831471	0.265768	0.265768	3	61	0.00509012	9606	Homo sapiens	ENSSSCG00000030957	P19838	R-HSA-5684250;R-HSA-5684267;R-HSA-5684248
R-HSA-168138	Toll Like Receptor 9 (TLR9) Cascade	1	95	0.00849352	0.270651	0.270651	3	67	0.00559079	9606	Homo sapiens	ENSSSCG00000030957	P19838	R-HSA-5684250;R-HSA-5684267;R-HSA-5684248
R-HSA-983695	Antigen activates B Cell Receptor (BCR) leading to generation of second messengers	1	95	0.00849352	0.270651	0.270651	1	25	0.00208611	9606	Homo sapiens	ENSSSCG00000006816	O43865	R-HSA-169683
R-HSA-390466	Chaperonin-mediated protein folding	1	96	0.00858292	0.27308	0.27308	15	19	0.00158545	9606	Homo sapiens	ENSSSCG00000008303	Q99832	R-HSA-6814119;R-HSA-8850534;R-HSA-390470;R-HSA-8850529;R-HSA-391266;R-HSA-389954;R-HSA-6814124;R-HSA-8850539;R-HSA-389961;R-HSA-6814121;R-HSA-6814120;R-HSA-390453;R-HSA-389970;R-HSA-8850527;R-HSA-390459
R-HSA-937061	TRIF(TICAM1)-mediated TLR4 signaling	1	97	0.00867233	0.275502	0.275502	3	58	0.00483979	9606	Homo sapiens	ENSSSCG00000030957	P19838	R-HSA-5684250;R-HSA-5684267;R-HSA-5684248
R-HSA-166166	MyD88-independent TLR4 cascade	1	97	0.00867233	0.275502	0.275502	3	60	0.00500668	9606	Homo sapiens	ENSSSCG00000030957	P19838	R-HSA-5684250;R-HSA-5684267;R-HSA-5684248
R-HSA-373080	Class B/2 (Secretin family receptors)	1	97	0.00867233	0.275502	0.275502	1	20	0.00166889	9606	Homo sapiens	ENSSSCG00000016672	P41586	R-HSA-420131
R-HSA-5607764	CLEC7A (Dectin-1) signaling	1	98	0.00876173	0.277915	0.277915	1	45	0.00375501	9606	Homo sapiens	ENSSSCG00000006816	O43865	R-HSA-169683
R-HSA-4420097	VEGFA-VEGFR2 Pathway	1	98	0.00876173	0.277915	0.277915	1	77	0.00642523	9606	Homo sapiens	ENSSSCG00000006816	O43865	R-HSA-169683
R-HSA-2187338	Visual phototransduction	1	100	0.00894055	0.282719	0.282719	1	82	0.00684246	9606	Homo sapiens	ENSSSCG00000002281	P49356	R-HSA-2530501
R-HSA-391251	Protein folding	1	102	0.00911936	0.287492	0.287492	15	28	0.00233645	9606	Homo sapiens	ENSSSCG00000008303	Q99832	R-HSA-6814119;R-HSA-8850534;R-HSA-390470;R-HSA-8850529;R-HSA-391266;R-HSA-389954;R-HSA-6814124;R-HSA-8850539;R-HSA-389961;R-HSA-6814121;R-HSA-6814120;R-HSA-390453;R-HSA-389970;R-HSA-8850527;R-HSA-390459
R-HSA-9020702	Interleukin-1 signaling	1	102	0.00911936	0.287492	0.287492	3	46	0.00383845	9606	Homo sapiens	ENSSSCG00000030957	P19838	R-HSA-5684250;R-HSA-5684267;R-HSA-5684248
R-HSA-5668914	Diseases of metabolism	1	104	0.00929817	0.292234	0.292234	1	114	0.00951268	9606	Homo sapiens	ENSSSCG00000011653	P05166	R-HSA-9035990
R-HSA-166520	Signaling by NTRKs	1	106	0.00947698	0.296945	0.296945	2	127	0.0105975	9606	Homo sapiens	ENSSSCG00000016672	P41586	R-HSA-9612996;R-HSA-187678
R-HSA-2672351	Stimuli-sensing channels	1	107	0.00956638	0.299289	0.299289	1	25	0.00208611	9606	Homo sapiens	ENSSSCG00000006390	P31415	R-HSA-2855020
R-HSA-194138	Signaling by VEGF	1	107	0.00956638	0.299289	0.299289	1	83	0.0069259	9606	Homo sapiens	ENSSSCG00000006816	O43865	R-HSA-169683
R-HSA-163685	Integration of energy metabolism	1	109	0.00974519	0.303955	0.303955	1	62	0.00517356	9606	Homo sapiens	ENSSSCG00000006816	O43865	R-HSA-169683
R-HSA-2029485	Role of phospholipids in phagocytosis	1	114	0.0101922	0.315487	0.315487	1	12	0.00100134	9606	Homo sapiens	ENSSSCG00000006816	O43865	R-HSA-169683
R-HSA-2871809	FCERI mediated Ca+2 mobilization	1	117	0.0104604	0.322316	0.322316	1	11	0.000917891	9606	Homo sapiens	ENSSSCG00000006816	O43865	R-HSA-169683
R-HSA-212165	Epigenetic regulation of gene expression	1	117	0.0104604	0.322316	0.322316	2	33	0.00275367	9606	Homo sapiens	ENSSSCG00000001420	Q96KQ7	R-HSA-427404;R-HSA-427336
R-HSA-388396	GPCR downstream signalling	5	1154	0.103174	0.333357	0.333357	11	247	0.0206108	9606	Homo sapiens	ENSSSCG00000000858;ENSSSCG00000033514;ENSSSCG00000016672;ENSSSCG00000006816;ENSSSCG00000002281	Q13324;P41586;P49356;P20382;O43865	R-HSA-379044;R-HSA-169683;R-HSA-749448;R-HSA-2530501;R-HSA-749454;R-HSA-749452;R-HSA-749456;R-HSA-744887;R-HSA-380073;R-HSA-744886;R-HSA-379048
R-HSA-196849	Metabolism of water-soluble vitamins and cofactors	1	126	0.0112651	0.34241	0.34241	3	134	0.0111816	9606	Homo sapiens	ENSSSCG00000011653	P05166	R-HSA-3323111;R-HSA-3065959;R-HSA-2993447
R-HSA-6809371	Formation of the cornified envelope	1	129	0.0115333	0.348978	0.348978	2	27	0.002253	9606	Homo sapiens	ENSSSCG00000003459	P08217	R-HSA-8849857;R-HSA-8934819
R-HSA-446652	Interleukin-1 family signaling	1	141	0.0126062	0.374618	0.374618	3	79	0.00659212	9606	Homo sapiens	ENSSSCG00000030957	P19838	R-HSA-5684250;R-HSA-5684267;R-HSA-5684248
R-HSA-5663202	Diseases of signal transduction	2	393	0.0351363	0.37508	0.37508	1	283	0.0236148	9606	Homo sapiens	ENSSSCG00000011877;ENSSSCG00000017497	P04626;P42081	R-HSA-2400009
R-HSA-1280218	Adaptive Immune System	4	944	0.0843987	0.381345	0.381345	16	260	0.0216956	9606	Homo sapiens	ENSSSCG00000011877;ENSSSCG00000011925;ENSSSCG00000006816;ENSSSCG00000005503	O00206;O43865;P42081;Q8TD46	R-HSA-389381;R-HSA-389348;R-HSA-389158;R-HSA-389350;R-HSA-388833;R-HSA-388832;R-HSA-388814;R-HSA-388809;R-HSA-388808;R-HSA-389352;R-HSA-389354;R-HSA-8863895;R-HSA-169683;R-HSA-199154;R-HSA-388829;R-HSA-388831
R-HSA-372790	Signaling by GPCR	5	1226	0.109611	0.382459	0.382459	13	426	0.0355474	9606	Homo sapiens	ENSSSCG00000000858;ENSSSCG00000033514;ENSSSCG00000016672;ENSSSCG00000006816;ENSSSCG00000002281	Q13324;P41586;P49356;P20382;O43865	R-HSA-379044;R-HSA-749448;R-HSA-2530501;R-HSA-420131;R-HSA-749454;R-HSA-749452;R-HSA-380073;R-HSA-379048;R-HSA-169683;R-HSA-947673;R-HSA-749456;R-HSA-744887;R-HSA-744886
R-HSA-168256	Immune System	9	2373	0.212159	0.383183	0.383183	59	1561	0.130257	9606	Homo sapiens	ENSSSCG00000011877;ENSSSCG00000017497;ENSSSCG00000011925;ENSSSCG00000006816;ENSSSCG00000030957;ENSSSCG00000040629;ENSSSCG00000005503;ENSSSCG00000007306;ENSSSCG00000004156	O00206;P19838;P04626;P15260;Q99829;Q6ZMJ4;O43865;P42081;Q8TD46	R-HSA-389381;R-HSA-6787820;R-HSA-166286;R-HSA-166284;R-HSA-8981657;R-HSA-8863895;R-HSA-2559414;R-HSA-8870678;R-HSA-9009554;R-HSA-166041;R-HSA-9009558;R-HSA-389158;R-HSA-8869667;R-HSA-5432825;R-HSA-8937656;R-HSA-937022;R-HSA-873919;R-HSA-873918;R-HSA-166072;R-HSA-166082;R-HSA-5432849;R-HSA-9009485;R-HSA-2201316;R-HSA-5432852;R-HSA-873924;R-HSA-166091;R-HSA-388814;R-HSA-873926;R-HSA-2201322;R-HSA-3…
R-HSA-5693532	DNA Double-Strand Break Repair	1	148	0.013232	0.389118	0.389118	2	106	0.00884513	9606	Homo sapiens	ENSSSCG00000034864	O96017	R-HSA-5683735;R-HSA-69891
R-HSA-69481	G2/M Checkpoints	1	151	0.0135002	0.395232	0.395232	2	24	0.00200267	9606	Homo sapiens	ENSSSCG00000034864	O96017	R-HSA-5683735;R-HSA-69891
R-HSA-1236974	ER-Phagosome pathway	1	153	0.013679	0.399275	0.399275	1	10	0.000834446	9606	Homo sapiens	ENSSSCG00000005503	O00206	R-HSA-8863895
R-HSA-5633007	Regulation of TP53 Activity	1	160	0.0143049	0.413218	0.413218	1	98	0.00817757	9606	Homo sapiens	ENSSSCG00000001420	Q96KQ7	R-HSA-6805755
R-HSA-2559583	Cellular Senescence	1	164	0.0146625	0.421044	0.421044	6	89	0.00742657	9606	Homo sapiens	ENSSSCG00000001420	Q96KQ7	R-HSA-3790137;R-HSA-3788745;R-HSA-3788748;R-HSA-3790130;R-HSA-3788725;R-HSA-3788724
R-HSA-1236975	Antigen processing-Cross presentation	1	169	0.0151095	0.430684	0.430684	1	22	0.00183578	9606	Homo sapiens	ENSSSCG00000005503	O00206	R-HSA-8863895
R-HSA-877300	Interferon gamma signaling	1	172	0.0153777	0.436392	0.436392	6	15	0.00125167	9606	Homo sapiens	ENSSSCG00000004156	P15260	R-HSA-877308;R-HSA-873919;R-HSA-873918;R-HSA-877269;R-HSA-873924;R-HSA-873926
R-HSA-5621481	C-type lectin receptors (CLRs)	1	174	0.0155565	0.440167	0.440167	1	68	0.00567423	9606	Homo sapiens	ENSSSCG00000006816	O43865	R-HSA-169683
R-HSA-2029480	Fcgamma receptor (FCGR) dependent phagocytosis	1	175	0.015646	0.442045	0.442045	1	42	0.00350467	9606	Homo sapiens	ENSSSCG00000006816	O43865	R-HSA-169683
R-HSA-983705	Signaling by the B Cell Receptor (BCR)	1	176	0.0157354	0.443917	0.443917	1	43	0.00358812	9606	Homo sapiens	ENSSSCG00000006816	O43865	R-HSA-169683
R-HSA-8978868	Fatty acid metabolism	1	179	0.0160036	0.449496	0.449496	1	189	0.015771	9606	Homo sapiens	ENSSSCG00000011653	P05166	R-HSA-71031
R-HSA-556833	Metabolism of lipids	3	748	0.0668753	0.453812	0.453812	3	814	0.0679239	9606	Homo sapiens	ENSSSCG00000030123;ENSSSCG00000007306;ENSSSCG00000011653	O95674;Q99829;P05166	R-HSA-71031;R-HSA-1483165;R-HSA-5333678
R-HSA-983712	Ion channel transport	1	184	0.0164506	0.458674	0.458674	1	40	0.00333778	9606	Homo sapiens	ENSSSCG00000006390	P31415	R-HSA-2855020
R-HSA-500792	GPCR ligand binding	2	470	0.0420206	0.46424	0.46424	2	179	0.0149366	9606	Homo sapiens	ENSSSCG00000000858;ENSSSCG00000016672	P41586;P20382	R-HSA-420131;R-HSA-947673
R-HSA-375276	Peptide ligand-binding receptors	1	198	0.0177023	0.483588	0.483588	1	76	0.00634179	9606	Homo sapiens	ENSSSCG00000000858	P20382	R-HSA-947673
R-HSA-8878171	Transcriptional regulation by RUNX1	1	208	0.0185963	0.500697	0.500697	14	132	0.0110147	9606	Homo sapiens	ENSSSCG00000012300	Q9BZS1	R-HSA-8877414;R-HSA-8877348;R-HSA-8877345;R-HSA-8877391;R-HSA-8877421;R-HSA-8865546;R-HSA-8877192;R-HSA-8877879;R-HSA-8877493;R-HSA-8877396;R-HSA-8877490;R-HSA-8877884;R-HSA-8877369;R-HSA-9006422
R-HSA-6805567	Keratinization	1	217	0.019401	0.515623	0.515623	2	34	0.00283712	9606	Homo sapiens	ENSSSCG00000003459	P08217	R-HSA-8849857;R-HSA-8934819
R-HSA-2454202	Fc epsilon receptor (FCERI) signaling	1	218	0.0194904	0.517254	0.517254	1	63	0.00525701	9606	Homo sapiens	ENSSSCG00000006816	O43865	R-HSA-169683
R-HSA-416476	G alpha (q) signalling events	1	220	0.0196692	0.520501	0.520501	3	35	0.00292056	9606	Homo sapiens	ENSSSCG00000000858	P20382	R-HSA-749448;R-HSA-749452;R-HSA-379048
R-HSA-4839726	Chromatin organization	1	240	0.0214573	0.551821	0.551821	2	84	0.00700935	9606	Homo sapiens	ENSSSCG00000001420	Q96KQ7	R-HSA-5634750;R-HSA-5634729
R-HSA-3247509	Chromatin modifying enzymes	1	240	0.0214573	0.551821	0.551821	2	84	0.00700935	9606	Homo sapiens	ENSSSCG00000001420	Q96KQ7	R-HSA-5634750;R-HSA-5634729
R-HSA-1643685	Disease	4	1173	0.104873	0.552643	0.552643	6	947	0.079022	9606	Homo sapiens	ENSSSCG00000011877;ENSSSCG00000017497;ENSSSCG00000005503;ENSSSCG00000011653	O00206;P04626;P42081;P05166	R-HSA-5602353;R-HSA-5602672;R-HSA-5602383;R-HSA-5602606;R-HSA-2400009;R-HSA-9035990
R-HSA-168249	Innate Immune System	4	1186	0.106035	0.561748	0.561748	29	661	0.0551569	9606	Homo sapiens	ENSSSCG00000006816;ENSSSCG00000030957;ENSSSCG00000005503;ENSSSCG00000007306	O00206;P19838;Q99829;O43865	R-HSA-166082;R-HSA-5432849;R-HSA-2201316;R-HSA-5432852;R-HSA-166091;R-HSA-2201322;R-HSA-5684250;R-HSA-166286;R-HSA-5684248;R-HSA-166284;R-HSA-6805943;R-HSA-169683;R-HSA-2559414;R-HSA-8870678;R-HSA-2262775;R-HSA-166362;R-HSA-166363;R-HSA-166041;R-HSA-2262777;R-HSA-8869667;R-HSA-166119;R-HSA-5432825;R-HSA-2201293;R-HSA-937059;R-HSA-937022;R-HSA-6798739;R-HSA-937079;R-HSA-166072;R-HSA-5684267
R-HSA-418555	G alpha (s) signalling events	2	577	0.0515869	0.575536	0.575536	3	18	0.001502	9606	Homo sapiens	ENSSSCG00000033514;ENSSSCG00000016672	Q13324;P41586	R-HSA-379044;R-HSA-744887;R-HSA-744886
R-HSA-5673001	RAF/MAP kinase cascade	1	260	0.0232454	0.581147	0.581147	1	39	0.00325434	9606	Homo sapiens	ENSSSCG00000017497	P04626	R-HSA-5672965
R-HSA-5684996	MAPK1/MAPK3 signaling	1	267	0.0238713	0.590963	0.590963	1	46	0.00383845	9606	Homo sapiens	ENSSSCG00000017497	P04626	R-HSA-5672965
R-HSA-69620	Cell Cycle Checkpoints	1	274	0.0244971	0.600555	0.600555	2	56	0.0046729	9606	Homo sapiens	ENSSSCG00000034864	O96017	R-HSA-5683735;R-HSA-69891
R-HSA-9607240	FLT3 Signaling	1	278	0.0248547	0.605938	0.605938	1	61	0.00509012	9606	Homo sapiens	ENSSSCG00000017497	P04626	R-HSA-5672965
R-HSA-913531	Interferon Signaling	1	289	0.0258382	0.620378	0.620378	6	66	0.00550734	9606	Homo sapiens	ENSSSCG00000004156	P15260	R-HSA-877308;R-HSA-873919;R-HSA-873918;R-HSA-877269;R-HSA-873924;R-HSA-873926
R-HSA-198933	Immunoregulatory interactions between a Lymphoid and a non-Lymphoid cell	1	297	0.0265534	0.630556	0.630556	1	43	0.00358812	9606	Homo sapiens	ENSSSCG00000011925	Q8TD46	R-HSA-199154
R-HSA-5683057	MAPK family signaling cascades	1	306	0.0273581	0.641689	0.641689	1	86	0.00717623	9606	Homo sapiens	ENSSSCG00000017497	P04626	R-HSA-5672965
R-HSA-73894	DNA Repair	1	312	0.0278945	0.648928	0.648928	2	325	0.0271195	9606	Homo sapiens	ENSSSCG00000034864	O96017	R-HSA-5683735;R-HSA-69891
R-HSA-8953854	Metabolism of RNA	2	675	0.0603487	0.662549	0.662549	14	187	0.0156041	9606	Homo sapiens	ENSSSCG00000008756;ENSSSCG00000007494	O43143;Q05048	R-HSA-72160;R-HSA-8849157;R-HSA-72130;R-HSA-72231;R-HSA-72139;R-HSA-72143;R-HSA-72180;R-HSA-77591;R-HSA-156661;R-HSA-77590;R-HSA-77593;R-HSA-77592;R-HSA-72124;R-HSA-72127
R-HSA-373076	Class A/1 (Rhodopsin-like receptors)	1	333	0.029772	0.673164	0.673164	1	152	0.0126836	9606	Homo sapiens	ENSSSCG00000000858	P20382	R-HSA-947673
R-HSA-3700989	Transcriptional Regulation by TP53	1	367	0.0328118	0.708991	0.708991	1	258	0.0215287	9606	Homo sapiens	ENSSSCG00000001420	Q96KQ7	R-HSA-6805755
R-HSA-983169	Class I MHC mediated antigen processing & presentation	1	441	0.0394278	0.774259	0.774259	1	47	0.0039219	9606	Homo sapiens	ENSSSCG00000005503	O00206	R-HSA-8863895
R-HSA-2262752	Cellular responses to stress	1	459	0.0410371	0.787838	0.787838	6	194	0.0161883	9606	Homo sapiens	ENSSSCG00000001420	Q96KQ7	R-HSA-3790137;R-HSA-3788745;R-HSA-3788748;R-HSA-3790130;R-HSA-3788725;R-HSA-3788724
R-HSA-8953897	Cellular responses to external stimuli	1	473	0.0422888	0.797847	0.797847	6	225	0.018775	9606	Homo sapiens	ENSSSCG00000001420	Q96KQ7	R-HSA-3790137;R-HSA-3788745;R-HSA-3788748;R-HSA-3790130;R-HSA-3788725;R-HSA-3788724
R-HSA-6798695	Neutrophil degranulation	1	480	0.0429146	0.802678	0.802678	1	10	0.000834446	9606	Homo sapiens	ENSSSCG00000007306	Q99829	R-HSA-6798739
R-HSA-73857	RNA Polymerase II Transcription	3	1356	0.121234	0.842596	0.842596	21	871	0.0726802	9606	Homo sapiens	ENSSSCG00000007494;ENSSSCG00000001420;ENSSSCG00000012300	Q9BZS1;Q96KQ7;Q05048	R-HSA-8877414;R-HSA-8953418;R-HSA-8877348;R-HSA-8953452;R-HSA-8877345;R-HSA-8877391;R-HSA-8877421;R-HSA-8865546;R-HSA-8877192;R-HSA-8877879;R-HSA-8877493;R-HSA-8877396;R-HSA-72180;R-HSA-8877490;R-HSA-77592;R-HSA-9007283;R-HSA-8877884;R-HSA-8953556;R-HSA-6805755;R-HSA-8877369;R-HSA-9006422
R-HSA-162582	Signal Transduction	7	2805	0.250782	0.855285	0.855285	33	2286	0.190754	9606	Homo sapiens	ENSSSCG00000000858;ENSSSCG00000011877;ENSSSCG00000033514;ENSSSCG00000017497;ENSSSCG00000016672;ENSSSCG00000006816;ENSSSCG00000002281	Q13324;P41586;P49356;P20382;P04626;O43865;P42081	R-HSA-1250195;R-HSA-8848005;R-HSA-6785636;R-HSA-749448;R-HSA-749454;R-HSA-749452;R-HSA-1250463;R-HSA-1250462;R-HSA-169683;R-HSA-5672965;R-HSA-9612996;R-HSA-6785648;R-HSA-947673;R-HSA-1358798;R-HSA-1306953;R-HSA-749456;R-HSA-187678;R-HSA-1358792;R-HSA-1250189;R-HSA-379044;R-HSA-1963582;R-HSA-2530501;R-HSA-420131;R-HSA-1250486;R-HSA-1963578;R-HSA-380073;R-HSA-379048;R-HSA-2316434;R-HSA-1963563;R-HS…
R-HSA-1430728	Metabolism	5	2135	0.190881	0.860458	0.860458	8	1982	0.165387	9606	Homo sapiens	ENSSSCG00000030123;ENSSSCG00000006816;ENSSSCG00000036168;ENSSSCG00000007306;ENSSSCG00000011653	O95674;Q99829;O43865;P05166;Q86YH6	R-HSA-169683;R-HSA-3323111;R-HSA-71031;R-HSA-3065959;R-HSA-2993447;R-HSA-1483165;R-HSA-2162253;R-HSA-5333678
R-HSA-1640170	Cell Cycle	1	622	0.0556102	0.879608	0.879608	2	410	0.0342123	9606	Homo sapiens	ENSSSCG00000034864	O96017	R-HSA-5683735;R-HSA-69891
R-HSA-74160	Gene expression (Transcription)	3	1498	0.133929	0.889209	0.889209	24	981	0.0818591	9606	Homo sapiens	ENSSSCG00000007494;ENSSSCG00000001420;ENSSSCG00000012300	Q9BZS1;Q96KQ7;Q05048	R-HSA-8877414;R-HSA-8953418;R-HSA-8877348;R-HSA-8953452;R-HSA-8877345;R-HSA-8877391;R-HSA-73739;R-HSA-427404;R-HSA-8877421;R-HSA-8865546;R-HSA-427336;R-HSA-8877192;R-HSA-8877879;R-HSA-8877493;R-HSA-8877396;R-HSA-72180;R-HSA-8877490;R-HSA-77592;R-HSA-9007283;R-HSA-8877884;R-HSA-8953556;R-HSA-6805755;R-HSA-8877369;R-HSA-9006422
R-HSA-382551	Transport of small molecules	1	731	0.0653554	0.91798	0.91798	1	436	0.0363818	9606	Homo sapiens	ENSSSCG00000006390	P31415	R-HSA-2855020
R-HSA-212436	Generic Transcription Pathway	2	1234	0.110326	0.926071	0.926071	19	810	0.0675901	9606	Homo sapiens	ENSSSCG00000001420;ENSSSCG00000012300	Q9BZS1;Q96KQ7	R-HSA-8877414;R-HSA-8953418;R-HSA-8877348;R-HSA-8953452;R-HSA-8877345;R-HSA-8877391;R-HSA-8877421;R-HSA-8865546;R-HSA-8877192;R-HSA-8877879;R-HSA-8877493;R-HSA-8877396;R-HSA-8877490;R-HSA-9007283;R-HSA-8877884;R-HSA-8953556;R-HSA-6805755;R-HSA-8877369;R-HSA-9006422
R-HSA-392499	Metabolism of proteins	3	2012	0.179884	0.973219	0.973219	17	873	0.0728471	9606	Homo sapiens	ENSSSCG00000008303;ENSSSCG00000033514;ENSSSCG00000006859	Q99832;Q13324;Q9H2P9	R-HSA-6814119;R-HSA-8850534;R-HSA-390470;R-HSA-5358484;R-HSA-8850529;R-HSA-391266;R-HSA-389954;R-HSA-6814124;R-HSA-8850539;R-HSA-389961;R-HSA-6814121;R-HSA-422088;R-HSA-6814120;R-HSA-390453;R-HSA-389970;R-HSA-8850527;R-HSA-390459
R-HSA-1266738	Developmental Biology	1	1076	0.0962003	0.976304	0.976304	2	510	0.0425567	9606	Homo sapiens	ENSSSCG00000003459	P08217	R-HSA-8849857;R-HSA-8934819
R-HSA-597592	Post-translational protein modification	1	1417	0.126688	0.993343	0.993343	1	512	0.0427236	9606	Homo sapiens	ENSSSCG00000006859	Q9H2P9	R-HSA-5358484
